# Supplementary material for: Composition and distribution of lice (Insecta: Phthiraptera) on Colombian and Peruvian birds: New data on louse-host association in the Neotropics
Source: Biodivers Data J. 2018 Aug 28;(6):e21635. doi: 10.3897/BDJ.6.e21635 (PMC6160787; doi:10.3897/BDJ.6.e21635)
Supplement: Supplementary material 1 — Lice from Colombian and Peruvian birds [file bdj-06-e21635-s001.xlsx]

## Sheet: Colombia_samples
Sort	Code	Year	Departament	Locality	Bird Order	Bird family	Bird species	Lice on tube	Lice Family	Lice genus	Genera found	Genera reported	Category
1	MC01	2015	Antioquia	Montezuma (Mun. Pueblo Rico)	Tinamiformes	Tinamidae	Crypturellus soui	3	Philopteridae	Strongylocotes	1	10	2
2	JEA1146	2013	Meta	Manacacías farm (Puerto Gaitán)	Galliformes	Odontophoridae	Colinus cristatus	15	Philopteridae	Gonioides	3	5	2
2	JEA1146	2013	Meta	Manacacías farm (Puerto Gaitán)	Galliformes	Odontophoridae	Colinus cristatus	15	Philopteridae	Lipeurus	3	5	2
2	JEA1146	2013	Meta	Manacacías farm (Puerto Gaitán)	Galliformes	Odontophoridae	Colinus cristatus	15	Philopteridae	Oxylipeurus	3	5	2
3	JEA1153	2013	Meta	Manacacías farm (Puerto Gaitán)	Galliformes	Odontophoridae	Colinus cristatus	30	Philopteridae	Gonioides	3	5	2
3	JEA1153	2013	Meta	Manacacías farm (Puerto Gaitán)	Galliformes	Odontophoridae	Colinus cristatus	30	Philopteridae	Lipeurus	3	5	2
4	JEA1190	2013	Casanare	El Porvernir farm (Mun. Aguazul)	Columbiformes	Columbidae	Leptotila rufaxilla	7	Philopteridae	Columbicola	2	3	2
4	JEA1190	2013	Casanare	El Porvernir farm (Mun. Aguazul)	Columbiformes	Columbidae	Leptotila rufaxilla	7	Philopteridae	Physconelloides	2	3	2
5	JEA1239	2013	Meta	Manacacías farm (Puerto Gaitán)	Columbiformes	Columbidae	Leptotila rufaxilla	1	Philopteridae	Columbicola	2	3	2
6	JEA1180	2013	Casanare	El Porvernir farm (Mun. Aguazul)	Columbiformes	Columbidae	Columbina talpacoti	20	Philopteridae	Columbicola	2	2	1
6	JEA1180	2013	Casanare	El Porvernir farm (Mun. Aguazul)	Columbiformes	Columbidae	Columbina talpacoti	20	Philopteridae	Physconelloides	2	2	1
7	LNT026	2013	Casanare	El Porvernir farm (Mun. Aguazul)	Columbiformes	Columbidae	Columbina talpacoti	27	Philopteridae	Columbicola	2	2	1
7	LNT026	2013	Casanare	El Porvernir farm (Mun. Aguazul)	Columbiformes	Columbidae	Columbina talpacoti	27	Philopteridae	Physconelloides	2	2	1
8	LR6	2015	Risaralda	Montezuma (Mun. Pueblo Rico)	Columbiformes	Columbidae	Zentrygon frenata	1	Philopteridae	Campanulotes	1	2	2
9	SL441	2015	Cundinamarca	San Antonio farm (Mun. Medina)	Cuculiformes	Cuculidae	Crotophaga ani	2	Philopteridae	Vernoniella	2	2	1
9	SL441	2015	Cundinamarca	San Antonio farm (Mun. Medina)	Cuculiformes	Cuculidae	Crotophaga ani	2	Menoponidae	Osborniella	2	2	1
10	LNT11	2013	Meta	Manacacías farm (Puerto Gaitán)	Cuculiformes	Cuculidae	Piaya cayana	16	Philopteridae	Cuculoecus	1	3	2
11	JEA793	2009	Santander	Salabuga farm (Mun. San Andrés)	Caprimulgiformes	Caprimulgidae	Systerulla longirostris	7	Philopteridae	Mulcticola	1	0	0
12	JEA1176	2013	Casanare	El Porvernir farm (Mun. Aguazul)	Caprimulgiformes	Caprimulgidae	Nyctidromus albicollis	5	Philopteridae	Mulcticola	1	1	1
13	JEA1183	2013	Casanare	El Porvernir farm (Mun. Aguazul)	Caprimulgiformes	Caprimulgidae	Nyctidromus albicollis	5	Philopteridae	Mulcticola	1	1	1
14	JEA1326	2015	Meta	Mitimiti farm (Mun. Puerto Gaitán)	Caprimulgiformes	Caprimulgidae	Nyctidromus albicollis	9	Philopteridae	Mulcticola	1	1	1
15	JEA1157	2013	Meta	Manacacías farm (Puerto Gaitán)	Apodiformes	Apodidae	Chaetura meridionalis	2	Menoponidae	Eureum	1	0	0
16	JEA1230	2013	Meta	Manacacías farm (Puerto Gaitán)	Apodiformes	Trochilidae	Anthracotorax nigricollis	1	Ricinidae	Trochiliphagus	1	3	2
17	JEA1237	2013	Meta	Manacacías farm (Puerto Gaitán)	Apodiformes	Trochilidae	Anthracotorax nigricollis	4	Ricinidae	Trochiliphagus	1	3	2
18	JEA889	2009	Nariño	El Pangán Reserve (Mun. Barbacoas)	Apodiformes	Trochilidae	Thalurania colombica	6	Menoponidae	Myrsidea	1	1	1
19	JEA1138	2013	Meta	Manacacías farm (Puerto Gaitán)	Charadriiformes	Scolopacidae	Gallinago paraguaiae	>100	Philopteridae	Rhynonirmus	2	1	3
19	JEA1138	2013	Meta	Manacacías farm (Puerto Gaitán)	Charadriiformes	Scolopacidae	Gallinago paraguaiae	>100	Philopteridae	Saemundssonia	2	1	3
20	VSA051	2013	Meta	Manacacías farm (Puerto Gaitán)	Charadriiformes	Jacanidae	Jacana jacana	>50	Philopteridae	Rallicola	1	1	1
21	G297	2015	Valle del Cauca	Icesi University research station (Mun. Cali)	Accipitriformes	Accipitridae	Accipiter striatus	2	Philopteridae	Deggeriella	1	2	2
22	ALD01	2014	Meta	Mitimiti farm (Mun. Puerto Gaitán)	Coraciiformes	Alcedinidae	Chloroceryle americana	6	Philopteridae	Alcedoffula	1	1	1
23	KMG01	2013	Meta	Mitimiti farm (Mun. Puerto Gaitán)	Coraciiformes	Alcedinidae	Chloroceryle americana	18	Philopteridae	Alcedoffula	1	1	1
24	DKBV01	2014	Meta	Mitimiti farm (Mun. Puerto Gaitán)	Coraciiformes	Alcedinidae	Chloroceryle inda	5	Philopteridae	Alcedoffula	1	1	1
25	NML01	2014	Meta	Mitimiti farm (Mun. Puerto Gaitán)	Coraciiformes	Alcedinidae	Chloroceryle inda	2	Philopteridae	Alcedoffula	1	1	1
26	AR02	2015	Meta	Mitimiti farm (Mun. Puerto Gaitán)	Coraciiformes	Alcedinidae	Chloroceryle aenea	3	Philopteridae	Alcedoffula	1	0	0
27	JEA1217	2013	Meta	Manacacías farm (Puerto Gaitán)	Coraciiformes	Alcedinidae	Chloroceryle aenea	6	Philopteridae	Alcedoffula	1	0	0
28	JEA1137	2013	Meta	Manacacías farm (Puerto Gaitán)	Coraciiformes	Momotidae	Momotus momota	10	Philopteridae	Philopterus	1	2	2
29	JEA1198	2013	Meta	Manacacías farm (Puerto Gaitán)	Coraciiformes	Momotidae	Momotus momota	24	Philopteridae	Philopterus	1	2	2
30	I165	2015	Valle del Cauca	Icesi University research station (Mun. Cali)	Coraciiformes	Momotidae	Momotus aequatorialis	3	Philopteridae	Brueelia	1	3	2
31	AFA29	2013	Casanare	El Porvernir farm (Mun. Aguazul)	Galbuliformes	Bucconidae	Hypnelus ruficollis	7	Philopteridae	Picicola	1	1	1
32	ESS17	2013	Casanare	El Porvernir farm (Mun. Aguazul)	Galbuliformes	Bucconidae	Hypnelus ruficollis	7	Philopteridae	Picicola	1	1	1
33	VSA69	2013	Casanare	El Porvernir farm (Mun. Aguazul)	Galbuliformes	Bucconidae	Hypnelus ruficollis	1	Philopteridae	Picicola	1	1	1
34	JEA870	2009	Cauca	Tambito Reserve (Mun. El Tambo)	Piciformes	Capitonidae	Eubucco bourcieri	12	Philopteridae	Penenirmus	1	1	1
35	I152	2015	Valle del Cauca	La Minga farm (Mun. La Cumbre)	Piciformes	Ramphastidae	Aulacorhynchus haematopygus	1	Philopteridae	Austrophilopterus	1	2	2
36	JEA1197	2013	Meta	Manacacías farm (Puerto Gaitán)	Piciformes	Picidae	Picumnus squamulatus	2	Philopteridae	Penenirmus	1	0	0
37	JEA923	2009	Santander	El Tablón farm (Mun. San Andrés)	Piciformes	Picidae	Melanerpes formicivorus	8	Philopteridae	Penenirmus	1	4	2
38	AFA27	2013	Casanare	El Porvernir farm (Mun. Aguazul)	Piciformes	Picidae	Melanerpes rubricapillus	>30	Philopteridae	Brueelia	1	0	0
39	F559	2015	Valle del Cauca	La Minga farm (Mun. La Cumbre)	Piciformes	Picidae	Picoides fumigatus	1	Philopteridae	Brueelia	1	0	0
40	JEA845	2009	Cauca	Mirabilis-Swarovski Reserve (Mun. El Tambo)	Piciformes	Picidae	Colaptes rubiginosus	24	Philopteridae	Penenirmus	1	0	0
41	AJV052	2013	Meta	Manacacías farm (Puerto Gaitán)	Piciformes	Picidae	Dryocopus lineatus	12	Philopteridae	Picicola	1	2	2
42	VSA049	2013	Meta	Manacacías farm (Puerto Gaitán)	Psittaciformes	Psittacidae	Brotogeris cyanoptera	18	Menoponidae	Psittacobrosus	1	1	1
43	JEA1181	2013	Casanare	El Porvernir farm (Mun. Aguazul)	Psittaciformes	Psittacidae	Forpus conspicillatus	4	Menoponidae	Psittacobrosus	1	2	1
44	JEA1205	2013	Meta	Manacacías farm (Puerto Gaitán)	Psittaciformes	Psittacidae	Eupsittula pertinax	4	Philopteridae	Paragoniocotes	2	2	1
44	JEA1205	2013	Meta	Manacacías farm (Puerto Gaitán)	Psittaciformes	Psittacidae	Eupsittula pertinax	4	Menoponidae	Psittacobrosus	2	2	1
45	JEA1250	2014	Meta	Manacacías farm (Puerto Gaitán)	Psittaciformes	Psittacidae	Eupsittula pertinax	45	Menoponidae	Psittacobrosus	2	2	1
46	JEA885	2009	Nariño	El Pangán Reserve (Mun. Barbacoas)	Passeriformes	Thamnophilidae	Dysithamnus puncticeps	2	Ricinidae	Ricinus	1	0	0
47	A2050	2015	Valle del Cauca	La Minga farm (Mun. La Cumbre)	Passeriformes	Thamnophilidae	Myrmotherula schisticolor	5	Ricinidae	Ricinus	1	1	1
48	JEA1298	2014	Meta	Mitimiti farm (Mun. Puerto Gaitán)	Passeriformes	Thamnophilidae	Formicivora grisea	1	Menoponidae	Myrsidea	1	0	0
49	C952	2015	Risaralda	Montezuma (Mun. Pueblo Rico)	Passeriformes	Conopophagidae	Conopophaga castaneiceps	26	Philopteridae	Formicaphagus	1	0	0
50	JEA883	2009	Nariño	El Pangán Reserve (Mun. Barbacoas)	Passeriformes	Grallaridae	Grallaria alleni	30	Philopteridae	Picicola	1	0	0
51	JEA789	2009	Santander	Salabuga farm (Mun. San Andrés)	Passeriformes	Rhynocrhyptidae	Scytalopus griseicollis	5	Philopteridae	Rallicola	1	0	0
52	VSA68	2013	Casanare	El Porvernir farm (Mun. Aguazul)	Passeriformes	Furnariidae	Dendrocincla fuliginosa	5	Philopteridae	Rallicola	2	2	1
53	C588	2014	Antioquia	Remedios (Mun. Remedios)	Passeriformes	Furnariidae	Dendrocincla fuliginosa	1	Ricinidae	Ricinus	2	2	1
54	JEA881	2009	Nariño	El Pangán Reserve (Mun. Barbacoas)	Passeriformes	Furnariidae	Glyphorhynchus spirurus	1	Philopteridae	Rallicola	2	3	2
55	FMH01	2014	Meta	Mitimiti farm (Mun. Puerto Gaitán)	Passeriformes	Furnariidae	Xiphorhynchus obsoletus	18	Philopteridae	Rallicola	1	0	0
56	JEA1306	2014	Meta	Mitimiti farm (Mun. Puerto Gaitán)	Passeriformes	Furnariidae	Xiphorhynchus obsoletus	6	Philopteridae	Rallicola	1	0	0
57	JEA1273	2014	Meta	Mitimiti farm (Mun. Puerto Gaitán)	Passeriformes	Furnariidae	Dendroplex picus	1	Philopteridae	Rallicola	1	0	0
58	AFA28	2013	Casanare	El Porvernir farm (Mun. Aguazul)	Passeriformes	Furnariidae	Dendroplex picus	4	Philopteridae	Rallicola	1	0	0
59	JEA873	2009	Cauca	Tambito Reserve (Mun. El Tambo)	Passeriformes	Furnariidae	Anabacerthia variegaticeps	1	Philopteridae	Philopterus	1	1	1
60	JEA867	2009	Cauca	Tambito Reserve (Mun. El Tambo)	Passeriformes	Furnariidae	Syndactila subalaris	8	Philopteridae	Rallicola	2	1	3
60	JEA867	2009	Cauca	Tambito Reserve (Mun. El Tambo)	Passeriformes	Furnariidae	Syndactila subalaris	8	Menoponidae	Myrsidea	2	1	3
61	E160	2015	Risaralda	Montezuma (Mun. Pueblo Rico)	Passeriformes	Furnariidae	Clibanornis rubiginosus	2	Philopteridae	Rallicola	2	0	0
62	JEA884	2009	Nariño	El Pangán Reserve (Mun. Barbacoas)	Passeriformes	Furnariidae	Clibanornis rubiginosus	9	Philopteridae	Rallicola	2	0	0
63	E152	2015	Risaralda	Montezuma (Mun. Pueblo Rico)	Passeriformes	Furnariidae	Thripadectes ignobilis	1	Philopteridae	Rallicola	1	0	0
64	F50002	2015	Risaralda	Montezuma (Mun. Pueblo Rico)	Passeriformes	Furnariidae	Thripadectes ignobilis	1	Philopteridae	Rallicola	1	0	0
65	F545	2015	Valle del Cauca	La Minga farm (Mun. La Cumbre)	Passeriformes	Furnariidae	Thripadectes virgaticeps	3	Philopteridae	Rallicola	2	0	0
66	F531	2015	Valle del Cauca	La Minga farm (Mun. La Cumbre)	Passeriformes	Furnariidae	Thripadectes virgaticeps	1	Menoponidae	Myrsidea	2	0	0
67	JEA872	2009	Cauca	Tambito Reserve (Mun. El Tambo)	Passeriformes	Furnariidae	Premnoplex brunnescens	7	Philopteridae	Rallicola	2	2	1
67	JEA872	2009	Cauca	Tambito Reserve (Mun. El Tambo)	Passeriformes	Furnariidae	Premnoplex brunnescens	7	Menoponidae	Myrsidea	2	2	1
68	JEA1280	2014	Meta	Mitimiti farm (Mun. Puerto Gaitán)	Passeriformes	Furnariidae	Cranioleuca vulpina	6	Philopteridae	Rallicola	2	0	0
68	JEA1280	2014	Meta	Mitimiti farm (Mun. Puerto Gaitán)	Passeriformes	Furnariidae	Cranioleuca vulpina	6	Menoponidae	Myrsidea	2	0	0
69	A2623	2015	Risaralda	Montezuma (Mun. Pueblo Rico)	Passeriformes	Furnariidae	Synallaxis unirufa	1	Philopteridae	Rallicola	2	1	3
70	JJA021	2014	Meta	Mitimiti farm (Mun. Puerto Gaitán)	Passeriformes	Tyrannidae	Elaenia flavogaster	2	Menoponidae	Myrsidea	1	1	1
71	JEA1248	2014	Meta	Manacacías farm (Puerto Gaitán)	Passeriformes	Tyrannidae	Elaenia parvirostris	6	Ricinidae	Ricinus	1	0	0
72	JEA1227	2013	Meta	Manacacías farm (Puerto Gaitán)	Passeriformes	Tyrannidae	Elaenia chiriquensis	10	Menoponidae	Menacanthus	1	0	0
73	B25	2015	Valle del Cauca	Icesi University research station (Mun. Cali)	Passeriformes	Tyrannidae	Elaenia pallatangae	1	Menoponidae	Myrsidea	1	0	0
74	JEA731	2009	Santander	El Rasgón Reserve (Mun. Piedecuesta)	Passeriformes	Tyrannidae	Mecocerculus leucophrys	1	Menoponidae	Menacanthus	1	0	0
75	JEA866	2009	Cauca	Tambito Reserve (Mun. El Tambo)	Passeriformes	Tyrannidae	Mionectes striaticollis	5	Philopteridae	Philopterus	2	1	3
75	JEA866	2009	Cauca	Tambito Reserve (Mun. El Tambo)	Passeriformes	Tyrannidae	Mionectes striaticollis	5	Menoponidae	Myrsidea	2	1	3
76	JEA857	2009	Cauca	Tambito Reserve (Mun. El Tambo)	Passeriformes	Tyrannidae	Mionectes striaticollis	4	Menoponidae	Myrsidea	2	1	3
77	A2015	2015	Valle del Cauca	La Minga farm (Mun. La Cumbre)	Passeriformes	Tyrannidae	Mionectes striaticollis	2	Menoponidae	Myrsidea	2	1	3
78	A2058	2015	Valle del Cauca	La Minga farm (Mun. La Cumbre)	Passeriformes	Tyrannidae	Mionectes striaticollis	1	Menoponidae	Myrsidea	2	1	3
79	A2061	2015	Valle del Cauca	La Minga farm (Mun. La Cumbre)	Passeriformes	Tyrannidae	Mionectes striaticollis	1	Menoponidae	Myrsidea	2	1	3
80	B2275	2015	Valle del Cauca	La Minga farm (Mun. La Cumbre)	Passeriformes	Tyrannidae	Mionectes striaticollis	1	Menoponidae	Myrsidea	2	1	3
81	A2077	2015	Valle del Cauca	La Minga farm (Mun. La Cumbre)	Passeriformes	Tyrannidae	Mionectes striaticollis	1	Menoponidae	Myrsidea	2	1	3
82	B60	2015	Valle del Cauca	Icesi University research station (Mun. Cali)	Passeriformes	Tyrannidae	Mionectes striaticollis	1	Menoponidae	Myrsidea	2	1	3
83	B73	2015	Valle del Cauca	Icesi University research station (Mun. Cali)	Passeriformes	Tyrannidae	Mionectes striaticollis	1	Menoponidae	Myrsidea	2	1	3
84	B79	2015	Valle del Cauca	Icesi University research station (Mun. Cali)	Passeriformes	Tyrannidae	Mionectes striaticollis	1	Menoponidae	Myrsidea	2	1	3
85	B45	2015	Valle del Cauca	Icesi University research station (Mun. Cali)	Passeriformes	Tyrannidae	Mionectes striaticollis	4	Menoponidae	Myrsidea	2	1	3
86	B294	2015	Valle del Cauca	Icesi University research station (Mun. Cali)	Passeriformes	Tyrannidae	Mionectes striaticollis	2	Menoponidae	Myrsidea	2	1	3
87	JEA741	2009	Santander	El Rasgón Reserve (Mun. Piedecuesta)	Passeriformes	Tyrannidae	Mionectes olivaceus	1	Menoponidae	Myrsidea	2	1	3
88	JEA886	2009	Nariño	El Pangán Reserve (Mun. Barbacoas)	Passeriformes	Tyrannidae	Mionectes olivaceus	4	Menoponidae	Myrsidea	2	1	3
89	JEA887	2009	Nariño	El Pangán Reserve (Mun. Barbacoas)	Passeriformes	Tyrannidae	Mionectes olivaceus	3	Philopteridae	Philopterus	2	1	3
90	A2528	2015	Risaralda	Montezuma (Mun. Pueblo Rico)	Passeriformes	Tyrannidae	Mionectes olivaceus	1	Philopteridae	Philopterus	2	1	3
91	B728	2014	Antioquia	Remedios (Mun. Remedios)	Passeriformes	Tyrannidae	Mionectes oleagineus	1	Menoponidae	Myrsidea	1	1	1
92	B1784	2014	Antioquia	Remedios (Mun. Remedios)	Passeriformes	Tyrannidae	Mionectes oleagineus	12	Menoponidae	Myrsidea	1	1	1
93	LNT028	2013	Meta	Manacacías farm (Puerto Gaitán)	Passeriformes	Tyrannidae	Leptopogon amaurocephalus	27	Philopteridae	Philopterus	1	1	1
94	B1525	2014	Antioquia	Remedios (Mun. Remedios)	Passeriformes	Tyrannidae	Leptopogon amaurocephalus	1	Philopteridae	Philopterus	1	1	1
95	B766	2014	Antioquia	Remedios (Mun. Remedios)	Passeriformes	Tyrannidae	Leptopogon amaurocephalus	1	Philopteridae	Philopterus	1	1	1
96	VSA66	2013	Casanare	El Porvernir farm (Mun. Aguazul)	Passeriformes	Tyrannidae	Atalotriccus pilaris	1	Philopteridae	Philopterus	1	0	0
97	C580	2014	Antioquia	Remedios (Mun. Remedios)	Passeriformes	Tyrannidae	Rhynchocyclus olivaceus	1	Menoponidae	Myrsidea	1	1	1
98	B1712	2014	Antioquia	Remedios (Mun. Remedios)	Passeriformes	Tyrannidae	Platyrinchus coronatus	1	Menoponidae	Myrsidea	1	0	0
99	LNT27	2013	Casanare	El Porvernir farm (Mun. Aguazul)	Passeriformes	Tyrannidae	Myiarchus tyrannulus	28	Philopteridae	Philopterus	1	2	2
100	JEA842	2009	Cauca	Mirabilis-Swarovski Reserve (Mun. El Tambo)	Passeriformes	Cotingidae	Pipreola riefferii	3	Philopteridae	Cotigancola	3	1	3
100	JEA842	2009	Cauca	Mirabilis-Swarovski Reserve (Mun. El Tambo)	Passeriformes	Cotingidae	Pipreola riefferii	3	Philopteridae	Philopterus	3	1	3
101	F46	2015	Valle del Cauca	Icesi University research station (Mun. Cali)	Passeriformes	Cotingidae	Pipreola riefferii	4	Menoponidae	Myrsidea	3	1	3
102	F556	2015	Valle del Cauca	La Minga farm (Mun. La Cumbre)	Passeriformes	Cotingidae	Pipreola riefferii	1	Philopteridae	Cotigancola	3	1	3
103	D258	2015	Valle del Cauca	La Minga farm (Mun. La Cumbre)	Passeriformes	Cotingidae	Pipreola riefferii	2	Philopteridae	Cotigancola	3	1	3
104	A2504	2015	Valle del Cauca	La Minga farm (Mun. La Cumbre)	Passeriformes	Cotingidae	Pipreola riefferii	1	Philopteridae	Cotigancola	3	1	3
105	F48	2015	Valle del Cauca	Icesi University research station (Mun. Cali)	Passeriformes	Cotingidae	Pipreola riefferii	3	Philopteridae	Cotigancola	3	1	3
106	F81	2015	Valle del Cauca	Icesi University research station (Mun. Cali)	Passeriformes	Cotingidae	Pipreola riefferii	2	Philopteridae	Cotigancola	3	1	3
107	F88	2015	Valle del Cauca	Icesi University research station (Mun. Cali)	Passeriformes	Cotingidae	Pipreola riefferii	1	Philopteridae	Cotigancola	3	1	3
108	F50017	2015	Antioquia	Montezuma (Mun. Pueblo Rico)	Passeriformes	Cotingidae	Pipreola arcuata	5	Philopteridae	Pseudocophorus	1	2	2
109	E186	2015	Risaralda	Montezuma (Mun. Pueblo Rico)	Passeriformes	Cotingidae	Pipreola jucunda	2	Ricinidae	Ricinus	1	0	0
110	B90	2015	Valle del Cauca	Icesi University research station (Mun. Cali)	Passeriformes	Pipridae	Chloropipo flavicapilla	2	Philopteridae	Philopterus	1	0	0
111	B1998	2016	Valle del Cauca	Danubio (Mun. Cali)	Passeriformes	Pipridae	Chloropipo flavicapilla	3	Philopteridae	Philopterus	1	0	0
112	JEA1171	2013	Casanare	El Porvernir farm (Mun. Aguazul)	Passeriformes	Pipridae	Manacus manacus	5	Ricinidae	Ricinus	2	2	1
113	JEA1170	2013	Casanare	El Porvernir farm (Mun. Aguazul)	Passeriformes	Pipridae	Manacus manacus	29	Ricinidae	Ricinus	2	2	1
113	JEA1170	2013	Casanare	El Porvernir farm (Mun. Aguazul)	Passeriformes	Pipridae	Manacus manacus	29	Philopteridae	Philopterus	2	2	1
114	JEA1283	2014	Meta	Mitimiti farm (Mun. Puerto Gaitán)	Passeriformes	Pipridae	Pipra filicauda	12	Philopteridae	Philopterus	3	0	0
114	JEA1283	2014	Meta	Mitimiti farm (Mun. Puerto Gaitán)	Passeriformes	Pipridae	Pipra filicauda	12	Ricinidae	Ricinus	3	0	0
115	JEA1173	2013	Casanare	El Porvernir farm (Mun. Aguazul)	Passeriformes	Pipridae	Pipra filicauda	10	Menoponidae	Myrsidea	3	0	0
116	JNGD18	2013	Casanare	El Porvernir farm (Mun. Aguazul)	Passeriformes	Pipridae	Pipra filicauda	2	Menoponidae	Myrsidea	3	0	0
117	JEA1292	2014	Meta	Mitimiti farm (Mun. Puerto Gaitán)	Passeriformes	Pipridae	Pipra filicauda	15	Philopteridae	Philopterus	3	0	0
118	KXS01	2014	Meta	Mitimiti farm (Mun. Puerto Gaitán)	Passeriformes	Pipridae	Pipra filicauda	2	Philopteridae	Philopterus	3	0	0
119	VSA67	2013	Casanare	El Porvernir farm (Mun. Aguazul)	Passeriformes	Pipridae	Pipra filicauda	1	Ricinidae	Ricinus	3	0	0
120	B1728	2014	Antioquia	Remedios (Mun. Remedios)	Passeriformes	Pipridae	Machaeropterus regulus	2	Ricinidae	Ricinus	1	1	1
121	B735	2014	Antioquia	Remedios (Mun. Remedios)	Passeriformes	Pipridae	Machaeropterus regulus	1	Ricinidae	Ricinus	1	1	1
122	B751	2014	Antioquia	Remedios (Mun. Remedios)	Passeriformes	Pipridae	Machaeropterus regulus	1	Ricinidae	Ricinus	1	1	1
123	JEA1192	2013	Meta	Manacacías farm (Puerto Gaitán)	Passeriformes	Tytiridae	Pachyramphus polychopterus	1	Menoponidae	Myrsidea	2	2	1
124	D266	2014	Valle del Cauca	La Minga farm (Mun. La Cumbre)	Passeriformes	Tytiridae	Pachyramphus polychopterus	1	Menoponidae	Myrsidea	2	2	1
125	JEA1175	2013	Casanare	El Porvernir farm (Mun. Aguazul)	Passeriformes	Tytiridae	Pachyramphus polychopterus	1	Ricinidae	Ricinus	2	2	1
126	JNGD19	2013	Casanare	El Porvernir farm (Mun. Aguazul)	Passeriformes	Corvidae	Cyanocorax violaceus	>100	Menoponidae	Myrsidea	2	2	1
126	JNGD19	2013	Casanare	El Porvernir farm (Mun. Aguazul)	Passeriformes	Corvidae	Cyanocorax violaceus	>100	Philopteridae	Brueelia	2	2	1
127	JEA1249	2014	Meta	Manacacías farm (Puerto Gaitán)	Passeriformes	Hirundinidae	Progne tapera	11	Philopteridae	Philopterus	2	2	1
127	JEA1249	2014	Meta	Manacacías farm (Puerto Gaitán)	Passeriformes	Hirundinidae	Progne tapera	11	Menoponidae	Myrsidea	2	2	1
128	VSA54	2013	Meta	Manacacías farm (Puerto Gaitán)	Passeriformes	Hirundinidae	Progne tapera	5	Philopteridae	Philopterus	2	2	1
129	JEA797	2009	Santander	La Rinconada farm (Mun. San Andrés)	Passeriformes	Troglodytidae	Troglodytes aedon	10	Philopteridae	Penenirmus	1	2	2
130	JEA818	2009	Santander	La Rinconada farm (Mun. San Andrés)	Passeriformes	Troglodytidae	Troglodytes aedon	8	Philopteridae	Penenirmus	1	2	2
131	E393	2015	Valle del Cauca	Icesi University research station (Mun. Cali)	Passeriformes	Troglodytidae	Cyphorhinus thoracicus	1	Philopteridae	Penenirmus	1	1	1
132	JMBO65	2009	Cauca	Mirabilis-Swarovski Reserve (Mun. El Tambo)	Passeriformes	Turdidae	Myadestes ralloides	13	Philopteridae	Philopterus	3	0	0
132	JMBO65	2009	Cauca	Mirabilis-Swarovski Reserve (Mun. El Tambo)	Passeriformes	Turdidae	Myadestes ralloides	13	Menoponidae	Myrsidea	3	0	0
133	C362	2015	Valle del Cauca	La Minga farm (Mun. La Cumbre)	Passeriformes	Turdidae	Myadestes ralloides	2	Menoponidae	Myrsidea	3	0	0
134	D270	2015	Valle del Cauca	La Minga farm (Mun. La Cumbre)	Passeriformes	Turdidae	Myadestes ralloides	2	Menoponidae	Myrsidea	3	0	0
135	D267	2015	Valle del Cauca	La Minga farm (Mun. La Cumbre)	Passeriformes	Turdidae	Myadestes ralloides	4	Menoponidae	Myrsidea	3	0	0
136	D248	2015	Valle del Cauca	La Minga farm (Mun. La Cumbre)	Passeriformes	Turdidae	Myadestes ralloides	1	Menoponidae	Myrsidea	3	0	0
137	C739	2015	Valle del Cauca	Icesi University research station (Mun. Cali)	Passeriformes	Turdidae	Myadestes ralloides	2	Menoponidae	Myrsidea	3	0	0
138	C293	2015	Valle del Cauca	Icesi University research station (Mun. Cali)	Passeriformes	Turdidae	Myadestes ralloides	1	Menoponidae	Myrsidea	3	0	0
139	E555	2015	Valle del Cauca	Icesi University research station (Mun. Cali)	Passeriformes	Turdidae	Myadestes ralloides	13	Menoponidae	Myrsidea	3	0	0
140	C901	2015	Risaralda	Montezuma (Mun. Pueblo Rico)	Passeriformes	Turdidae	Myadestes ralloides	6	Menoponidae	Myrsidea	3	0	0
141	E501	2015	Valle del Cauca	Icesi University research station (Mun. Cali)	Passeriformes	Turdidae	Myadestes ralloides	2	Menoponidae	Myrsidea	3	0	0
142	C491	2015	Valle del Cauca	Icesi University research station (Mun. Cali)	Passeriformes	Turdidae	Myadestes ralloides	3	Menoponidae	Myrsidea	3	0	0
143	C480	2015	Valle del Cauca	Icesi University research station (Mun. Cali)	Passeriformes	Turdidae	Myadestes ralloides	3	Menoponidae	Myrsidea	3	0	0
144	C456	2015	Valle del Cauca	Icesi University research station (Mun. Cali)	Passeriformes	Turdidae	Myadestes ralloides	5	Menoponidae	Myrsidea	3	0	0
145	C457	2015	Valle del Cauca	Icesi University research station (Mun. Cali)	Passeriformes	Turdidae	Myadestes ralloides	8	Menoponidae	Myrsidea	3	0	0
146	CG1069	2016	Valle del Cauca	Danubio (Mun. Cali)	Passeriformes	Turdidae	Myadestes ralloides	1	Menoponidae	Myrsidea	3	0	0
147	C953	2015	Risaralda	Montezuma (Mun. Pueblo Rico)	Passeriformes	Turdidae	Catharus ustulatus	2	Menoponidae	Myrsidea	2	2	1
148	E509	2015	Valle del Cauca	La Minga farm (Mun. La Cumbre)	Passeriformes	Turdidae	Catharus ustulatus	1	Philopteridae	Philopterus	2	2	1
149	C504	2014	Antioquia	Remedios (Mun. Remedios)	Passeriformes	Turdidae	Catharus ustulatus	8	Menoponidae	Myrsidea	2	2	1
150	C579	2014	Antioquia	Remedios (Mun. Remedios)	Passeriformes	Turdidae	Catharus ustulatus	2	Philopteridae	Philopterus	2	2	1
151	D544	2015	Risaralda	Montezuma (Mun. Pueblo Rico)	Passeriformes	Turdidae	Entomodestes coracinus	2	Philopteridae	Brueelia	2	0	0
152	E146	2015	Risaralda	Montezuma (Mun. Pueblo Rico)	Passeriformes	Turdidae	Entomodestes coracinus	3	Philopteridae	Brueelia	2	0	0
153	JEA876	2009	Cauca	Tambito Reserve (Mun. El Tambo)	Passeriformes	Turdidae	Entomodestes coracinus	3	Menoponidae	Myrsidea	2	0	0
154	D594	2015	Risaralda	Montezuma (Mun. Pueblo Rico)	Passeriformes	Turdidae	Entomodestes coracinus	3	Menoponidae	Myrsidea	2	0	0
154	D594	2015	Risaralda	Montezuma (Mun. Pueblo Rico)	Passeriformes	Turdidae	Entomodestes coracinus	3	Philopteridae	Brueelia	2	0	0
155	E523	2015	Valle del Cauca	La Minga farm (Mun. La Cumbre)	Passeriformes	Turdidae	Turdus leucops	1	Menoponidae	Myrsidea	1	0	0
156	E185	2015	Risaralda	Montezuma (Mun. Pueblo Rico)	Passeriformes	Turdidae	Turdus leucops	1	Menoponidae	Myrsidea	1	0	0
157	VSA71	2013	Casanare	El Porvernir farm (Mun. Aguazul)	Passeriformes	Turdidae	Turdus leucomelas	16	Philopteridae	Brueelia	2	5	2
157	VSA71	2013	Casanare	El Porvernir farm (Mun. Aguazul)	Passeriformes	Turdidae	Turdus leucomelas	16	Menoponidae	Myrsidea	2	5	2
158	JEA1296	2014	Meta	Mitimiti farm (Mun. Puerto Gaitán)	Passeriformes	Turdidae	Turdus leucomelas	23	Philopteridae	Brueelia	2	5	2
159	LNT45	2014	Meta	Universidad de los Llanos (Mun. Villavicencio)	Passeriformes	Turdidae	Turdus leucomelas	7	Menoponidae	Myrsidea	2	5	2
160	JNG020	2013	Casanare	El Porvernir farm (Mun. Aguazul)	Passeriformes	Turdidae	Turdus leucomelas	2	Menoponidae	Myrsidea	2	5	2
161	KEMB06	2013	Meta	Manacacías farm (Puerto Gaitán)	Passeriformes	Turdidae	Turdus nudigenis	9	Menoponidae	Myrsidea	2	2	1
161	KEMB06	2013	Meta	Manacacías farm (Puerto Gaitán)	Passeriformes	Turdidae	Turdus nudigenis	9	Philopteridae	Brueelia	2	2	1
162	JEA1213	2013	Meta	Manacacías farm (Puerto Gaitán)	Passeriformes	Turdidae	Turdus nudigenis	50	Menoponidae	Myrsidea	2	2	1
163	JEA1215	2013	Meta	Manacacías farm (Puerto Gaitán)	Passeriformes	Turdidae	Turdus nudigenis	12	Menoponidae	Myrsidea	2	2	1
164	JEA1270	2014	Meta	Manacacías farm (Puerto Gaitán)	Passeriformes	Turdidae	Turdus nudigenis	10	Menoponidae	Myrsidea	2	2	1
165	JJB01	2014	Meta	Mitimiti farm (Mun. Puerto Gaitán)	Passeriformes	Turdidae	Turdus nudigenis	8	Menoponidae	Myrsidea	2	2	1
166	MLS23	2013	Casanare	El Porvernir farm (Mun. Aguazul)	Passeriformes	Turdidae	Turdus nudigenis	20	Menoponidae	Myrsidea	2	2	1
167	FL02	2014	Meta	Mitimiti farm (Mun. Puerto Gaitán)	Passeriformes	Turdidae	Turdus ignobilis	30	Menoponidae	Myrsidea	2	0	0
167	FL02	2014	Meta	Mitimiti farm (Mun. Puerto Gaitán)	Passeriformes	Turdidae	Turdus ignobilis	30	Philopteridae	Brueelia	2	0	0
168	H47	2015	Valle del Cauca	Icesi University research station (Mun. Cali)	Passeriformes	Turdidae	Turdus fuscater	5	Philopteridae	Brueelia	2	2	1
168	H47	2015	Valle del Cauca	Icesi University research station (Mun. Cali)	Passeriformes	Turdidae	Turdus fuscater	5	Menoponidae	Myrsidea	2	2	1
169	F50024	2015	Risaralda	Montezuma (Mun. Pueblo Rico)	Passeriformes	Turdidae	Turdus serranus	4	Menoponidae	Myrsidea	5	3	3
169	F50024	2015	Risaralda	Montezuma (Mun. Pueblo Rico)	Passeriformes	Turdidae	Turdus serranus	4	Philopteridae	Brueelia	5	3	3
170	F557	2015	Valle del Cauca	La Minga farm (Mun. La Cumbre)	Passeriformes	Turdidae	Turdus serranus	9	Menoponidae	Myrsidea	5	3	3
171	F536	2015	Valle del Cauca	La Minga farm (Mun. La Cumbre)	Passeriformes	Turdidae	Turdus serranus	1	Menoponidae	Myrsidea	5	3	3
172	F521	2015	Valle del Cauca	Icesi University research station (Mun. Cali)	Passeriformes	Turdidae	Turdus serranus	5	Menoponidae	Myrsidea	5	3	3
172	F521	2015	Valle del Cauca	Icesi University research station (Mun. Cali)	Passeriformes	Turdidae	Turdus serranus	2	Menoponidae	Myrsidea	5	3	3
173	F38	2015	Valle del Cauca	Icesi University research station (Mun. Cali)	Passeriformes	Turdidae	Turdus serranus	1	Menoponidae	Myrsidea	5	3	3
174	F40	2015	Valle del Cauca	Icesi University research station (Mun. Cali)	Passeriformes	Turdidae	Turdus serranus	28	Menoponidae	Myrsidea	5	3	3
175	F50023	2015	Risaralda	Montezuma (Mun. Pueblo Rico)	Passeriformes	Turdidae	Turdus serranus	1	Menoponidae	Myrsidea	5	3	3
176	F60	2015	Valle del Cauca	Icesi University research station (Mun. Cali)	Passeriformes	Turdidae	Turdus serranus	1	Menoponidae	Myrsidea	5	3	3
177	F62	2015	Valle del Cauca	Icesi University research station (Mun. Cali)	Passeriformes	Turdidae	Turdus serranus	2	Menoponidae	Myrsidea	5	3	3
178	F68	2015	Valle del Cauca	Icesi University research station (Mun. Cali)	Passeriformes	Turdidae	Turdus serranus	6	Menoponidae	Myrsidea	5	3	3
179	F69	2015	Valle del Cauca	Icesi University research station (Mun. Cali)	Passeriformes	Turdidae	Turdus serranus	2	Menoponidae	Myrsidea	5	3	3
180	F85	2015	Valle del Cauca	Icesi University research station (Mun. Cali)	Passeriformes	Turdidae	Turdus serranus	1	Menoponidae	Myrsidea	5	3	3
181	JEA1185	2013	Casanare	El Porvernir farm (Mun. Aguazul)	Passeriformes	Turdidae	Turdus albicollis	6	Menoponidae	Myrsidea	2	3	2
181	JEA1185	2013	Casanare	El Porvernir farm (Mun. Aguazul)	Passeriformes	Turdidae	Turdus albicollis	6	Philopteridae	Brueelia	2	3	2
182	JEA1186	2013	Casanare	El Porvernir farm (Mun. Aguazul)	Passeriformes	Turdidae	Turdus albicollis	11	Philopteridae	Brueelia	2	3	2
183	JEA1291	2014	Meta	Mitimiti farm (Mun. Puerto Gaitán)	Passeriformes	Thraupidae	Paroaria nigrogenis	18	Philopteridae	Brueelia	2	0	0
183	JEA1291	2014	Meta	Mitimiti farm (Mun. Puerto Gaitán)	Passeriformes	Thraupidae	Paroaria nigrogenis	18	Menoponidae	Myrsidea	2	0	0
184	JEA1268	2014	Meta	Manacacías farm (Puerto Gaitán)	Passeriformes	Thraupidae	Schistochlamys melanopis	6	Menoponidae	Myrsidea	1	1	1
185	D474	2015	Risaralda	Montezuma (Mun. Pueblo Rico)	Passeriformes	Thraupidae	Hemispingus atropileus	1	Menoponidae	Myrsidea	1	0	0
186	C458	2015	Valle del Cauca	Icesi University research station (Mun. Cali)	Passeriformes	Thraupidae	Hemispingus frontalis	1	Menoponidae	Myrsidea	1	0	0
187	JEA1195	2013	Meta	Manacacías farm (Puerto Gaitán)	Passeriformes	Thraupidae	Ramphocelus carbo	3	Ricinidae	Ricinus	3	3	1
187	JEA1195	2013	Meta	Manacacías farm (Puerto Gaitán)	Passeriformes	Thraupidae	Ramphocelus carbo	3	Philopteridae	Brueelia	3	3	1
188	KEM04	2013	Meta	Manacacías farm (Puerto Gaitán)	Passeriformes	Thraupidae	Ramphocelus carbo	8	Menoponidae	Myrsidea	3	3	1
188	KEM04	2013	Meta	Manacacías farm (Puerto Gaitán)	Passeriformes	Thraupidae	Ramphocelus carbo	8	Ricinidae	Ricinus	3	3	1
189	YRM02	2015	Meta	Mitimiti farm (Mun. Puerto Gaitán)	Passeriformes	Thraupidae	Ramphocelus carbo	4	Menoponidae	Myrsidea	3	3	1
189	YRM02	2015	Meta	Mitimiti farm (Mun. Puerto Gaitán)	Passeriformes	Thraupidae	Ramphocelus carbo	4	Ricinidae	Ricinus	3	3	1
190	EH20	2015	Meta	Mitimiti farm (Mun. Puerto Gaitán)	Passeriformes	Thraupidae	Ramphocelus carbo	4	Menoponidae	Myrsidea	3	3	1
191	FL03	2014	Meta	Mitimiti farm (Mun. Puerto Gaitán)	Passeriformes	Thraupidae	Ramphocelus carbo	8	Menoponidae	Myrsidea	3	3	1
192	JDC24	2015	Guaviare	Laguna Grande (Mun. San José del Guaviare)	Passeriformes	Thraupidae	Ramphocelus carbo	8	Menoponidae	Myrsidea	3	3	1
193	JEA1284	2014	Meta	Mitimiti farm (Mun. Puerto Gaitán)	Passeriformes	Thraupidae	Ramphocelus carbo	15	Menoponidae	Myrsidea	3	3	1
194	JEA1294	2014	Meta	Mitimiti farm (Mun. Puerto Gaitán)	Passeriformes	Thraupidae	Ramphocelus carbo	8	Menoponidae	Myrsidea	3	3	1
195	JEA1304	2014	Meta	Mitimiti farm (Mun. Puerto Gaitán)	Passeriformes	Thraupidae	Ramphocelus carbo	13	Menoponidae	Myrsidea	3	3	1
195	JEA1304	2014	Meta	Mitimiti farm (Mun. Puerto Gaitán)	Passeriformes	Thraupidae	Ramphocelus carbo	13	Ricinidae	Ricinus	3	3	1
196	JEA1325	2015	Cundinamarca	San Antonio farm (Mun. Medina)	Passeriformes	Thraupidae	Ramphocelus carbo	11	Ricinidae	Ricinus	3	3	1
196	JEA1325	2015	Cundinamarca	San Antonio farm (Mun. Medina)	Passeriformes	Thraupidae	Ramphocelus carbo	11	Menoponidae	Myrsidea	3	3	1
197	JNG17	2013	Casanare	El Porvernir farm (Mun. Aguazul)	Passeriformes	Thraupidae	Ramphocelus carbo	1	Menoponidae	Myrsidea	3	3	1
198	KB01	2014	Meta	Mitimiti farm (Mun. Puerto Gaitán)	Passeriformes	Thraupidae	Ramphocelus carbo	2	Menoponidae	Myrsidea	3	3	1
198	KB01	2014	Meta	Mitimiti farm (Mun. Puerto Gaitán)	Passeriformes	Thraupidae	Ramphocelus carbo	2	Ricinidae	Ricinus	3	3	1
199	JEA1199	2013	Meta	Manacacías farm (Puerto Gaitán)	Passeriformes	Thraupidae	Ramphocelus carbo	6	Ricinidae	Ricinus	3	3	1
200	ES21	2014	Meta	Universidad de los Llanos (Mun. Villavicencio)	Passeriformes	Thraupidae	Ramphocelus carbo	1	Menoponidae	Myrsidea	3	3	1
201	ES20	2014	Meta	Universidad de los Llanos (Mun. Villavicencio)	Passeriformes	Thraupidae	Ramphocelus carbo	4	Menoponidae	Myrsidea	3	3	1
202	F565	2015	Valle del Cauca	La Minga farm (Mun. La Cumbre)	Passeriformes	Thraupidae	Ramphocelus flammigerus	1	Menoponidae	Myrsidea	1	0	0
203	GCC01	2009	Cauca	Tambito Reserve (Mun. El Tambo)	Passeriformes	Thraupidae	Ramphocelus flammigerus	10	Menoponidae	Myrsidea	1	0	0
204	JEA896	2009	Cauca	Tambito Reserve (Mun. El Tambo)	Passeriformes	Thraupidae	Bangsia edwardsi	3	Menoponidae	Myrsidea	1	0	0
205	JEA890	2009	Cauca	Tambito Reserve (Mun. El Tambo)	Passeriformes	Thraupidae	Bangsia edwardsi	1	Menoponidae	Myrsidea	1	0	0
206	D564	2015	Risaralda	Montezuma (Mun. Pueblo Rico)	Passeriformes	Thraupidae	Bangsia aureocincta	13	Philopteridae	Philopterus	2	0	0
206	D564	2015	Risaralda	Montezuma (Mun. Pueblo Rico)	Passeriformes	Thraupidae	Bangsia aureocincta	13	Menoponidae	Myrsidea	2	0	0
207	JPL061	2009	Cauca	Mirabilis-Swarovski Reserve (Mun. El Tambo)	Passeriformes	Thraupidae	Buthraupis montana	2	Menoponidae	Myrsidea	1	1	1
208	JEA919	2009	Santander	El Tablón farm (Mun. San Andrés)	Passeriformes	Thraupidae	Buthraupis montana	17	Menoponidae	Myrsidea	1	1	1
209	JEA843	2009	Cauca	Mirabilis-Swarovski Reserve (Mun. El Tambo)	Passeriformes	Thraupidae	Chlorornis riefferii	2	Menoponidae	Myrsidea	1	0	0
210	F567	2015	Valle del Cauca	La Minga farm (Mun. La Cumbre)	Passeriformes	Thraupidae	Anisognathus somptuosus	2	Menoponidae	Myrsidea	1	0	0
211	F563	2015	Valle del Cauca	La Minga farm (Mun. La Cumbre)	Passeriformes	Thraupidae	Anisognathus somptuosus	4	Menoponidae	Myrsidea	1	0	0
212	F42	2015	Valle del Cauca	Icesi University research station (Mun. Cali)	Passeriformes	Thraupidae	Anisognathus somptuosus	1	Menoponidae	Myrsidea	1	0	0
213	F34	2015	Valle del Cauca	Icesi University research station (Mun. Cali)	Passeriformes	Thraupidae	Anisognathus somptuosus	6	Menoponidae	Myrsidea	1	0	0
214	F35	2015	Valle del Cauca	Icesi University research station (Mun. Cali)	Passeriformes	Thraupidae	Anisognathus somptuosus	3	Menoponidae	Myrsidea	1	0	0
215	JEA840	2009	Cauca	Mirabilis-Swarovski Reserve (Mun. El Tambo)	Passeriformes	Thraupidae	Anisognathus somptuosus	9	Menoponidae	Myrsidea	1	0	0
216	JEA921	2009	Santander	El Tablón farm (Mun. San Andrés)	Passeriformes	Thraupidae	Iridosornis rufivertex	8	Menoponidae	Myrsidea	1	0	0
217	C987	2015	Risaralda	Montezuma (Mun. Pueblo Rico)	Passeriformes	Thraupidae	Chlorochrysa phoenicotis	2	Menoponidae	Myrsidea	1	0	0
218	JEA874	2009	Cauca	Tambito Reserve (Mun. El Tambo)	Passeriformes	Thraupidae	Chlorochrysa phoenicotis	1	Menoponidae	Myrsidea	1	0	0
219	JEA1202	2013	Meta	Manacacías farm (Puerto Gaitán)	Passeriformes	Thraupidae	Thraupis palmarum	30	Menoponidae	Myrsidea	2	3	2
220	LNT50	2015	Meta	Mitimiti farm (Mun. Puerto Gaitán)	Passeriformes	Thraupidae	Thraupis palmarum	1	Ricinidae	Ricinus	2	3	2
221	D302	2015	Valle del Cauca	Icesi University research station (Mun. Cali)	Passeriformes	Thraupidae	Thraupis cyanocephala	10	Philopteridae	Brueelia	2	1	3
221	D302	2015	Valle del Cauca	Icesi University research station (Mun. Cali)	Passeriformes	Thraupidae	Thraupis cyanocephala	10	Menoponidae	Myrsidea	2	1	3
222	JEA800	2009	Santander	La Rinconada farm (Mun. San Andrés)	Passeriformes	Thraupidae	Thraupis cyanocephala	2	Menoponidae	Myrsidea	2	1	3
223	C381	2015	Valle del Cauca	La Minga farm (Mun. La Cumbre)	Passeriformes	Thraupidae	Tangara heinei	1	Menoponidae	Myrsidea	1	0	0
224	A2019	2015	Valle del Cauca	La Minga farm (Mun. La Cumbre)	Passeriformes	Thraupidae	Tangara heinei	1	Menoponidae	Myrsidea	1	0	0
225	LNT30	2013	Meta	Manacacías farm (Puerto Gaitán)	Passeriformes	Thraupidae	Tangara cayana	1	Menoponidae	Machaerilaemus	2	1	3
226	JEA1271	2014	Meta	Manacacías farm (Puerto Gaitán)	Passeriformes	Thraupidae	Tangara cayana	2	Menoponidae	Myrsidea	2	1	3
227	JEA1297	2014	Meta	Mitimiti farm (Mun. Puerto Gaitán)	Passeriformes	Thraupidae	Tangara cayana	12	Menoponidae	Myrsidea	2	1	3
228	KMR01	2014	Meta	Mitimiti farm (Mun. Puerto Gaitán)	Passeriformes	Thraupidae	Tangara cayana	5	Menoponidae	Myrsidea	2	1	3
229	LNT37	2014	Meta	Mitimiti farm (Mun. Puerto Gaitán)	Passeriformes	Thraupidae	Tangara cayana	4	Menoponidae	Myrsidea	2	1	3
230	LNT38	2014	Meta	Mitimiti farm (Mun. Puerto Gaitán)	Passeriformes	Thraupidae	Tangara cayana	4	Menoponidae	Myrsidea	2	1	3
231	LNT44	2014	Meta	Universidad de los Llanos (Mun. Villavicencio)	Passeriformes	Thraupidae	Tangara cayana	35	Menoponidae	Myrsidea	2	1	3
232	LNT46	2015	Cundinamarca	San Antonio farm (Mun. Medina)	Passeriformes	Thraupidae	Tangara cayana	3	Menoponidae	Myrsidea	2	1	3
233	LNT51	2015	Meta	Mitimiti farm (Mun. Puerto Gaitán)	Passeriformes	Thraupidae	Tangara cayana	2	Menoponidae	Myrsidea	2	1	3
234	C380	2015	Valle del Cauca	La Minga farm (Mun. La Cumbre)	Passeriformes	Thraupidae	Tangara vitriolina	1	Menoponidae	Myrsidea	1	0	0
235	JEA856	2009	Cauca	Tambito Reserve (Mun. El Tambo)	Passeriformes	Thraupidae	Tangara rufigula	10	Menoponidae	Myrsidea	1	0	0
236	JEA864	2009	Cauca	Tambito Reserve (Mun. El Tambo)	Passeriformes	Thraupidae	Tangara rufigula	6	Menoponidae	Myrsidea	1	0	0
237	JMBO060	2009	Cauca	Mirabilis-Swarovski Reserve (Mun. El Tambo)	Passeriformes	Thraupidae	Tangara rufigula	10	Menoponidae	Myrsidea	1	0	0
238	C375	2015	Valle del Cauca	La Minga farm (Mun. La Cumbre)	Passeriformes	Thraupidae	Tangara nigroviridis	3	Menoponidae	Myrsidea	1	0	0
239	JEA865	2009	Cauca	Tambito Reserve (Mun. El Tambo)	Passeriformes	Thraupidae	Tangara gyrola	2	Menoponidae	Myrsidea	1	1	1
240	C365	2015	Valle del Cauca	La Minga farm (Mun. La Cumbre)	Passeriformes	Thraupidae	Tangara arthus	1	Menoponidae	Myrsidea	1	1	1
241	JEA877	2009	Cauca	Tambito Reserve (Mun. El Tambo)	Passeriformes	Thraupidae	Tangara icterocephala	16	Ricinidae	Ricinus	2	2	1
241	JEA877	2009	Cauca	Tambito Reserve (Mun. El Tambo)	Passeriformes	Thraupidae	Tangara icterocephala	16	Menoponidae	Myrsidea	2	2	1
242	JEA878	2009	Cauca	Tambito Reserve (Mun. El Tambo)	Passeriformes	Thraupidae	Tangara icterocephala	18	Ricinidae	Ricinus	2	2	1
242	JEA878	2009	Cauca	Tambito Reserve (Mun. El Tambo)	Passeriformes	Thraupidae	Tangara icterocephala	18	Menoponidae	Myrsidea	2	2	1
243	JEA893	2009	Nariño	El Pangán Reserve (Mun. Barbacoas)	Passeriformes	Thraupidae	Tangara icterocephala	5	Menoponidae	Myrsidea	2	2	1
244	JEA1169	2013	Casanare	El Porvernir farm (Mun. Aguazul)	Passeriformes	Thraupidae	Tersina viridis	1	Menoponidae	Menacanthus	1	1	1
245	JEA801	2009	Santander	La Rinconada farm (Mun. San Andrés)	Passeriformes	Thraupidae	Diglossa albilatera	2	Menoponidae	Myrsidea	1	0	0
246	C476	2015	Valle del Cauca	Icesi University research station (Mun. Cali)	Passeriformes	Thraupidae	Diglossa albilatera	1	Menoponidae	Myrsidea	1	0	0
247	JPL403	2009	Cauca	Mirabilis-Swarovski Reserve (Mun. El Tambo)	Passeriformes	Thraupidae	Diglossa caerulescens	4	Menoponidae	Myrsidea	2	0	0
247	JPL403	2009	Cauca	Mirabilis-Swarovski Reserve (Mun. El Tambo)	Passeriformes	Thraupidae	Diglossa caerulescens	4	Philopteridae	Philopterus	2	0	0
248	JMBO050	2009	Cauca	Mirabilis-Swarovski Reserve (Mun. El Tambo)	Passeriformes	Thraupidae	Diglossa caerulescens	19	Menoponidae	Myrsidea	2	0	0
249	C966	2015	Risaralda	Montezuma (Mun. Pueblo Rico)	Passeriformes	Thraupidae	Catamblyrhynchus diadema	8	Menoponidae	Myrsidea	1	0	0
250	C965	2015	Risaralda	Montezuma (Mun. Pueblo Rico)	Passeriformes	Thraupidae	Catamblyrhynchus diadema	5	Menoponidae	Myrsidea	1	0	0
251	A2602	2015	Risaralda	Montezuma (Mun. Pueblo Rico)	Passeriformes	Thraupidae	Haplospiza rustica	2	Philopteridae	Philopterus	1	0	0
252	JEA1134	2013	Meta	Manacacías farm (Puerto Gaitán)	Passeriformes	Thraupidae	Saltator maximus	1	Menoponidae	Myrsidea	2	2	1
253	JEA1303	2014	Meta	Mitimiti farm (Mun. Puerto Gaitán)	Passeriformes	Thraupidae	Saltator maximus	12	Menoponidae	Myrsidea	2	2	1
254	LNT35	2014	Meta	Mitimiti farm (Mun. Puerto Gaitán)	Passeriformes	Thraupidae	Saltator coerulescens	32	Menoponidae	Myrsidea	1	1	1
255	JDC15	2013	Casanare	El Porvernir farm (Mun. Aguazul)	Passeriformes	Thraupidae	Volatinia jacarina	1	Menoponidae	Myrsidea	1	2	2
256	JDC16	2013	Casanare	El Porvernir farm (Mun. Aguazul)	Passeriformes	Thraupidae	Volatinia jacarina	6	Menoponidae	Myrsidea	1	2	2
257	CS01	2015	Meta	Mitimiti farm (Mun. Puerto Gaitán)	Passeriformes	Thraupidae	Sporophila minuta	4	Ricinidae	Ricinus	1	0	0
258	JEA1335	2015	Meta	Mitimiti farm (Mun. Puerto Gaitán)	Passeriformes	Thraupidae	Sporophila crassirostris	7	Philopteridae	Philopterus	1	0	0
259	JEA1228	2013	Meta	Manacacías farm (Puerto Gaitán)	Passeriformes	Thraupidae	Coereba flaveola	1	Philopteridae	Brueelia	1	1	1
260	G294	2015	Valle del Cauca	Icesi University research station (Mun. Cali)	Passeriformes	Emberizidae	Oreothraupis arremonops	2	Menoponidae	Myrsidea	1	0	0
261	JEA891	2009	Nariño	El Pangán Reserve (Mun. Barbacoas)	Passeriformes	Emberizidae	Chlorospingus flavigularis	1	Menoponidae	Myrsidea	1	0	0
262	JEA892	2009	Nariño	El Pangán Reserve (Mun. Barbacoas)	Passeriformes	Emberizidae	Chlorospingus flavigularis	7	Menoponidae	Myrsidea	1	0	0
263	JEA915	2009	Santander	El Tablón farm (Mun. San Andrés)	Passeriformes	Emberizidae	Chlorospingus flavopectus	5	Menoponidae	Myrsidea	4	1	3
263	JEA915	2009	Santander	El Tablón farm (Mun. San Andrés)	Passeriformes	Emberizidae	Chlorospingus flavopectus	5	Ricinidae	Ricinus	4	1	3
263	JEA915	2009	Santander	El Tablón farm (Mun. San Andrés)	Passeriformes	Emberizidae	Chlorospingus flavopectus	5	Philopteridae	Philopterus	4	1	3
264	JEA902	2009	Santander	El Tablón farm (Mun. San Andrés)	Passeriformes	Emberizidae	Chlorospingus flavopectus	15	Philopteridae	Penenirmus	4	1	3
265	JEA899	2009	Santander	El Tablón farm (Mun. San Andrés)	Passeriformes	Emberizidae	Chlorospingus flavopectus	11	Ricinidae	Ricinus	4	1	3
266	JEA909	2009	Santander	El Tablón farm (Mun. San Andrés)	Passeriformes	Emberizidae	Chlorospingus flavopectus	4	Ricinidae	Ricinus	4	1	3
267	JEA911	2009	Santander	El Tablón farm (Mun. San Andrés)	Passeriformes	Emberizidae	Chlorospingus flavopectus	3	Menoponidae	Myrsidea	4	1	3
268	JEA917	2009	Santander	El Tablón farm (Mun. San Andrés)	Passeriformes	Emberizidae	Chlorospingus flavopectus	3	Menoponidae	Myrsidea	4	1	3
269	JEA910	2009	Santander	El Tablón farm (Mun. San Andrés)	Passeriformes	Emberizidae	Chlorospingus flavopectus	2	Menoponidae	Myrsidea	4	1	3
270	JEA912	2009	Santander	El Tablón farm (Mun. San Andrés)	Passeriformes	Emberizidae	Chlorospingus flavopectus	4	Menoponidae	Myrsidea	4	1	3
271	JEA918	2009	Santander	El Tablón farm (Mun. San Andrés)	Passeriformes	Emberizidae	Chlorospingus flavopectus	1	Menoponidae	Myrsidea	4	1	3
272	JEA835	2009	Cauca	Mirabilis-Swarovski Reserve (Mun. El Tambo)	Passeriformes	Emberizidae	Chlorospingus semifuscus	33	Philopteridae	Philopterus	3	0	0
273	JEA836	2009	Cauca	Mirabilis-Swarovski Reserve (Mun. El Tambo)	Passeriformes	Emberizidae	Chlorospingus semifuscus	8	Menoponidae	Myrsidea	3	0	0
274	JEA838	2009	Cauca	Mirabilis-Swarovski Reserve (Mun. El Tambo)	Passeriformes	Emberizidae	Chlorospingus semifuscus	5	Menoponidae	Myrsidea	3	0	0
275	JEA847	2009	Cauca	Mirabilis-Swarovski Reserve (Mun. El Tambo)	Passeriformes	Emberizidae	Chlorospingus semifuscus	3	Menoponidae	Myrsidea	3	0	0
276	C982	2015	Risaralda	Montezuma (Mun. Pueblo Rico)	Passeriformes	Emberizidae	Chlorospingus semifuscus	1	Philopteridae	Brueelia	3	0	0
277	JEA1194	2013	Meta	Manacacías farm (Puerto Gaitán)	Passeriformes	Emberizidae	Arremonops conirostris	20	Menoponidae	Myrsidea	1	2	2
278	JEA1247	2014	Meta	Manacacías farm (Puerto Gaitán)	Passeriformes	Emberizidae	Arremonops conirostris	2	Menoponidae	Myrsidea	1	2	2
279	JEA1260	2014	Meta	Manacacías farm (Puerto Gaitán)	Passeriformes	Emberizidae	Arremonops conirostris	1	Menoponidae	Myrsidea	1	2	2
280	F561	2015	Valle del Cauca	La Minga farm (Mun. La Cumbre)	Passeriformes	Emberizidae	Arremon brunneinucha	4	Philopteridae	Brueelia	2	2	1
281	F80	2015	Valle del Cauca	Icesi University research station (Mun. Cali)	Passeriformes	Emberizidae	Arremon brunneinucha	3	Philopteridae	Brueelia	2	2	1
282	JEA875	2009	Cauca	Tambito Reserve (Mun. El Tambo)	Passeriformes	Emberizidae	Arremon brunneinucha	25	Philopteridae	Brueelia	2	2	1
283	E512	2015	Valle del Cauca	La Minga farm (Mun. La Cumbre)	Passeriformes	Emberizidae	Arremon brunneinucha	1	Menoponidae	Myrsidea	2	2	1
284	E147	2015	Risaralda	Montezuma (Mun. Pueblo Rico)	Passeriformes	Emberizidae	Arremon brunneinucha	2	Menoponidae	Myrsidea	2	2	1
285	E188	2015	Risaralda	Montezuma (Mun. Pueblo Rico)	Passeriformes	Emberizidae	Arremon brunneinucha	1	Menoponidae	Myrsidea	2	2	1
286	E307	2015	Valle del Cauca	Icesi University research station (Mun. Cali)	Passeriformes	Emberizidae	Arremon brunneinucha	7	Menoponidae	Myrsidea	2	2	1
287	E374	2015	Valle del Cauca	Icesi University research station (Mun. Cali)	Passeriformes	Emberizidae	Arremon brunneinucha	3	Menoponidae	Myrsidea	2	2	1
288	E159	2015	Risaralda	Montezuma (Mun. Pueblo Rico)	Passeriformes	Cardinalidae	Habia cristata	8	Philopteridae	Brueelia	2	0	0
288	E159	2015	Risaralda	Montezuma (Mun. Pueblo Rico)	Passeriformes	Cardinalidae	Habia cristata	4	Menoponidae	Myrsidea	2	0	0
289	A2513	2015	Risaralda	Montezuma (Mun. Pueblo Rico)	Passeriformes	Parulidae	Setophaga fusca	1	Ricinidae	Ricinus	1	1	1
290	B976	2015	Risaralda	Montezuma (Mun. Pueblo Rico)	Passeriformes	Parulidae	Myiothlypis fulvicauda	1	Menoponidae	Menacanthus	1	1	1
291	C282	2015	Valle del Cauca	Icesi University research station (Mun. Cali)	Passeriformes	Parulidae	Myiothlypis coronata	5	Menoponidae	Myrsidea	2	1	3
291	C282	2015	Valle del Cauca	Icesi University research station (Mun. Cali)	Passeriformes	Parulidae	Myiothlypis coronata	5	Philopteridae	Brueelia	2	1	3
292	C387	2015	Valle del Cauca	La Minga farm (Mun. La Cumbre)	Passeriformes	Parulidae	Myiothlypis coronata	1	Menoponidae	Myrsidea	2	1	3
293	C339	2015	Valle del Cauca	La Minga farm (Mun. La Cumbre)	Passeriformes	Parulidae	Myiothlypis coronata	1	Menoponidae	Myrsidea	2	1	3
294	C251	2015	Valle del Cauca	Icesi University research station (Mun. Cali)	Passeriformes	Parulidae	Myiothlypis coronata	1	Menoponidae	Myrsidea	2	1	3
295	C235	2015	Valle del Cauca	Icesi University research station (Mun. Cali)	Passeriformes	Parulidae	Myiothlypis coronata	1	Menoponidae	Myrsidea	2	1	3
296	C489	2015	Valle del Cauca	Icesi University research station (Mun. Cali)	Passeriformes	Parulidae	Myiothlypis coronata	2	Menoponidae	Myrsidea	2	1	3
297	C472	2015	Valle del Cauca	Icesi University research station (Mun. Cali)	Passeriformes	Parulidae	Myiothlypis coronata	2	Menoponidae	Myrsidea	2	1	3
298	A2027	2015	Valle del Cauca	La Minga farm (Mun. La Cumbre)	Passeriformes	Parulidae	Basileuterus tristriatus	1	Menoponidae	Menacanthus	3	1	3
299	JEA736	2009	Santander	El Rasgón Reserve (Mun. Piedecuesta)	Passeriformes	Parulidae	Basileuterus tristriatus	1	Menoponidae	Myrsidea	3	1	3
300	A2527	2015	Risaralda	Montezuma (Mun. Pueblo Rico)	Passeriformes	Parulidae	Basileuterus tristriatus	3	Menoponidae	Myrsidea	3	1	3
301	C1000	2015	Risaralda	Montezuma (Mun. Pueblo Rico)	Passeriformes	Parulidae	Basileuterus tristriatus	1	Ricinidae	Ricinus	3	1	3
302	A2041	2015	Valle del Cauca	La Minga farm (Mun. La Cumbre)	Passeriformes	Parulidae	Myioborus miniatus	1	Ricinidae	Ricinus	3	1	3
303	A2071	2015	Valle del Cauca	La Minga farm (Mun. La Cumbre)	Passeriformes	Parulidae	Myioborus miniatus	1	Ricinidae	Ricinus	3	1	3
304	VSA62	2013	Casanare	El Porvernir farm (Mun. Aguazul)	Passeriformes	Icteridae	Psarocolius decumanus	65	Menoponidae	Myrsidea	1	3	2
305	VSA50	2013	Meta	Manacacías farm (Puerto Gaitán)	Passeriformes	Icteridae	Cacicus cela	37	Menoponidae	Myrsidea	2	3	2
305	VSA50	2013	Meta	Manacacías farm (Puerto Gaitán)	Passeriformes	Icteridae	Cacicus cela	37	Philopteridae	Brueelia	2	3	2
306	G292	2015	Valle del Cauca	Icesi University research station (Mun. Cali)	Passeriformes	Icteridae	Cacicus chrysonotus	14	Menoponidae	Myrsidea	2	0	0
306	G292	2015	Valle del Cauca	Icesi University research station (Mun. Cali)	Passeriformes	Icteridae	Cacicus chrysonotus	14	Philopteridae	Brueelia	2	0	0
307	JEA1218	2013	Meta	Manacacías farm (Puerto Gaitán)	Passeriformes	Icteridae	Gymnomystax mexicanus	28	Menoponidae	Myrsidea	1	0	0
308	JEA1210	2014	Meta	Manacacías farm (Puerto Gaitán)	Passeriformes	Fringilidae	Euphonia chlorotica	4	Menoponidae	Myrsidea	1	0	0
309	JEA1229	2009	Meta	Manacacías farm (Puerto Gaitán)	Passeriformes	Fringilidae	Euphonia laniirostris	1	Menoponidae	Myrsidea	1	2	2
310	CAP210	2015	Valle del Cauca	La Minga farm (Mun. La Cumbre)	Passeriformes	Fringilidae	Chlorophonia pyrrhophrys	7	Philopteridae	Brueelia	2	0	0
310	CAP210	2015	Valle del Cauca	La Minga farm (Mun. La Cumbre)	Passeriformes	Fringilidae	Chlorophonia pyrrhophrys	7	Philopteridae	Philopterus	2	0	0

## Sheet: Peru_samples
Sort	Code	Year	Departament	Locality	Bird Order	Bird family	Bird species	Lice on tube	Lice Family	Lice genus	Genera found	Genera reported	Category
1	2737	2006	Cusco	Tono (Mun. Patria)	Columbiformes	Columbidae	Geotrygon montana	3	Philopteridae	Columbicola	1	3	2
2	3198	2006	Cusco	Wayqecha (Mun. Paucartambo)	Apodiformes	Trochilidae	Coeligena violifer	2	Ricinidae	Trochiloecetes	2	3	2
3	2708	2006	Cusco	Tono (Mun. Patria)	Apodiformes	Trochilidae	Thalurania furcata	2	Ricinidae	Trochiliphagus	1	1	1
4	5725	2007	Cusco	Tono (Mun. Patria)	Coraciiformes	Momotidae	Baryphthengus martii	62	Philopteridae	Brueelia	1	2	2
5	5501	2007	Cusco	Lodge Gallito de las rocas (Mun. San Pedro)	Piciformes	Capitonidae	Eubucco versicolor	1	Philopteridae	Myrsidea	1	0	0
6	5332	2007	Cusco	Lodge Gallito de las rocas (Mun. San Pedro)	Passeriformes	Thamnophilidae	Thamnophilus caerulescens	3	Philopteridae	Formicaphagus	2	0	0
6	5332	2007	Cusco	Lodge Gallito de las rocas (Mun. San Pedro)	Passeriformes	Thamnophilidae	Thamnophilus caerulescens	3	Menoponidae	Machaerilaemus	2	0	0
7	2607	2006	Cusco	Tono (Mun. Patria)	Passeriformes	Thamnophilidae	Dysithamnus mentalis	2	Menoponidae	Myrsidea	2	1	3
8	5397	2007	Cusco	Lodge Gallito de las rocas (Mun. San Pedro)	Passeriformes	Thamnophilidae	Dysithamnus mentalis	5	Philopteridae	Formicaphagus	2	1	3
9	5745	2007	Cusco	Lodge Gallito de las rocas (Mun. San Pedro)	Passeriformes	Thamnophilidae	Dysithamnus mentalis	1	Philopteridae	Formicaphagus	2	1	3
10	2819	2006	Cusco	Tono (Mun. Patria)	Passeriformes	Thamnophilidae	Pyriglena leuconota	108	Philopteridae	Formicaphagus	1	1	1
11	2707	2006	Cusco	Tono (Mun. Patria)	Passeriformes	Thamnophilidae	Myrmoborus myotherinus	1	Philopteridae	Formicaphagus	1	0	0
12	5789	2007	Cusco	Tono (Mun. Patria)	Passeriformes	Thamnophilidae	Sciaphylax hemimelaena	3	Ricinidae	Ricinus	1	1	1
13	5786	2007	Cusco	Tono (Mun. Patria)	Passeriformes	Thamnophilidae	Rhegmatorhina melanosticta	2	Ricinidae	Ricinus	2	0	0
13	5786	2007	Cusco	Tono (Mun. Patria)	Passeriformes	Thamnophilidae	Rhegmatorhina melanosticta	2	Menoponidae	Myrsidea	2	0	0
14	2631	2006	Cusco	Tono (Mun. Patria)	Passeriformes	Thamnophilidae	Phlegopsis nigromaculata	1	Menoponidae	Myrsidea	1	0	0
15	2149	2006	Cusco	Lodge Gallito de las rocas (Mun. San Pedro)	Passeriformes	Grallaridae	Grallaricula flavirostris	1	Menoponidae	Myrsidea	1	0	0
16	2968	2006	Cusco	Tono (Mun. Patria)	Passeriformes	Formiicaridae	Chamaeza campanisona	2	Menoponidae	Myrsidea	1	0	0
17	2590	2006	Cusco	Tono (Mun. Patria)	Passeriformes	Furnariidae	Dendrocincla fuliginosa	2	Philopteridae	Rallicola	2	2	1
18	5497	2007	Cusco	Lodge Gallito de las rocas (Mun. San Pedro)	Passeriformes	Furnariidae	Glyphorhynchus spirurus	37	Philopteridae	Rallicola	2	3	2
18	5497	2007	Cusco	Lodge Gallito de las rocas (Mun. San Pedro)	Passeriformes	Furnariidae	Glyphorhynchus spirurus	37	Menoponidae	Myrsidea	2	3	2
19	5762	2007	Cusco	Tono (Mun. Patria)	Passeriformes	Furnariidae	Glyphorhynchus spirurus	1	Philopteridae	Rallicola	2	3	2
20	5783	2007	Cusco	Tono (Mun. Patria)	Passeriformes	Furnariidae	Glyphorhynchus spirurus	1	Philopteridae	Rallicola	2	3	2
21	5566	2007	Cusco	Wayqecha (Mun. Paucartambo)	Passeriformes	Furnariidae	Xiphocolaptes promeropirhynchus	5	Philopteridae	Rallicola	1	0	0
22	1956	2006	Cusco	Lodge Gallito de las rocas (Mun. San Pedro)	Passeriformes	Furnariidae	Xiphorhynchus triangularis	3	Philopteridae	Rallicola	1	1	1
23	2170	2006	Cusco	Lodge Gallito de las rocas (Mun. San Pedro)	Passeriformes	Furnariidae	Xiphorhynchus triangularis	2	Philopteridae	Rallicola	1	1	1
24	2173	2006	Cusco	Lodge Gallito de las rocas (Mun. San Pedro)	Passeriformes	Furnariidae	Anabacerthia striaticollis	2	Philopteridae	Philopterus	2	1	3
25	5348	2007	Cusco	Lodge Gallito de las rocas (Mun. San Pedro)	Passeriformes	Furnariidae	Anabacerthia striaticollis	11	Ricinidae	Ricinus	2	1	3
26	1895	2006	Cusco	Lodge Gallito de las rocas (Mun. San Pedro)	Passeriformes	Furnariidae	Anabacerthia striaticollis	1	Ricinidae	Ricinus	2	1	3
27	5741	2007	Cusco	Tono (Mun. Patria)	Passeriformes	Furnariidae	Syndactila ucayalae	10	Menoponidae	Myrsidea	1	0	0
28	5800	2007	Cusco	Tono (Mun. Patria)	Passeriformes	Furnariidae	Clibanornis rubiginosus	8	Menoponidae	Myrsidea	2	0	0
29	5808	2007	Cusco	Tono (Mun. Patria)	Passeriformes	Furnariidae	Clibanornis rubiginosus	8	Philopteridae	Rallicola	2	0	0
29	5808	2007	Cusco	Tono (Mun. Patria)	Passeriformes	Furnariidae	Clibanornis rubiginosus	8	Menoponidae	Myrsidea	2	0	0
30	2106	2006	Cusco	Lodge Gallito de las rocas (Mun. San Pedro)	Passeriformes	Furnariidae	Thripadectes holostictus	1	Philopteridae	Furnariphilus	2	0	0
31	5365	2007	Cusco	Lodge Gallito de las rocas (Mun. San Pedro)	Passeriformes	Furnariidae	Thripadectes holostictus	1	Menoponidae	Myrsidea	2	0	0
32	5223	2007	Cusco	Lodge Gallito de las rocas (Mun. San Pedro)	Passeriformes	Furnariidae	Thripadectes melanorhynchus	8	Menoponidae	Myrsidea	2	1	3
33	5467	2007	Cusco	Lodge Gallito de las rocas (Mun. San Pedro)	Passeriformes	Furnariidae	Thripadectes melanorhynchus	9	Philopteridae	Rallicola	2	1	3
33	5467	2007	Cusco	Lodge Gallito de las rocas (Mun. San Pedro)	Passeriformes	Furnariidae	Thripadectes melanorhynchus	9	Menoponidae	Myrsidea	2	1	3
34	5468	2007	Cusco	Lodge Gallito de las rocas (Mun. San Pedro)	Passeriformes	Furnariidae	Thripadectes melanorhynchus	35	Philopteridae	Rallicola	2	1	3
34	5468	2007	Cusco	Lodge Gallito de las rocas (Mun. San Pedro)	Passeriformes	Furnariidae	Thripadectes melanorhynchus	35	Menoponidae	Myrsidea	2	1	3
35	5498	2007	Cusco	Lodge Gallito de las rocas (Mun. San Pedro)	Passeriformes	Furnariidae	Thripadectes melanorhynchus	33	Philopteridae	Rallicola	2	1	3
35	5498	2007	Cusco	Lodge Gallito de las rocas (Mun. San Pedro)	Passeriformes	Furnariidae	Thripadectes melanorhynchus	33	Menoponidae	Myrsidea	2	1	3
36	5692	2007	Cusco	Tono (Mun. Patria)	Passeriformes	Furnariidae	Thripadectes melanorhynchus	12	Philopteridae	Rallicola	2	1	3
36	5692	2007	Cusco	Tono (Mun. Patria)	Passeriformes	Furnariidae	Thripadectes melanorhynchus	12	Menoponidae	Myrsidea	2	1	3
37	5665	2007	Cusco	Tono (Mun. Patria)	Passeriformes	Furnariidae	Automolus ochrolaemus	4	Menoponidae	Myrsidea	1	2	2
38	5787	2007	Cusco	Tono (Mun. Patria)	Passeriformes	Furnariidae	Automolus ochrolaemus	3	Menoponidae	Myrsidea	1	2	2
39	2734	2006	Cusco	Tono (Mun. Patria)	Passeriformes	Furnariidae	Automolus subulatus	3	Menoponidae	Myrsidea	2	0	0
39	2734	2006	Cusco	Tono (Mun. Patria)	Passeriformes	Furnariidae	Automolus subulatus	3	Philopteridae	Rallicola	2	0	0
40	5688	2007	Cusco	Tono (Mun. Patria)	Passeriformes	Furnariidae	Premnoplex brunnescens	1	Menoponidae	Myrsidea	2	2	1
41	5228	2007	Cusco	Wayqecha (Mun. Paucartambo)	Passeriformes	Furnariidae	Margarornis squamiger	2	Philopteridae	Rallicola	1	1	1
42	5817	2007	Cusco	Wayqecha (Mun. Paucartambo)	Passeriformes	Furnariidae	Asthenes helleri	5	Philopteridae	Philopterus	1	0	0
43	5822	2007	Cusco	Wayqecha (Mun. Paucartambo)	Passeriformes	Furnariidae	Asthenes helleri	1	Philopteridae	Philopterus	1	0	0
44	1973	2006	Cusco	Lodge Gallito de las rocas (Mun. San Pedro)	Passeriformes	Furnariidae	Synallaxis azarae	1	Philopteridae	Furnariphilus	1	0	0
45	5844	2007	Cusco	Buenos aires	Passeriformes	Tyrannidae	Phylloscartes poecilotis	2	Menoponidae	Myrsidea	1	1	1
46	3058	2006	Cusco	Tono (Mun. Patria)	Passeriformes	Tyrannidae	Phylloscartes ophtalmicus	6	Philopteridae	Philopterus	2	0	0
46	3058	2006	Cusco	Tono (Mun. Patria)	Passeriformes	Tyrannidae	Phylloscartes ophtalmicus	6	Menoponidae	Myrsidea	2	0	0
47	2741	2006	Cusco	Tono (Mun. Patria)	Passeriformes	Tyrannidae	Mionectes olivaceus	1	Menoponidae	Myrsidea	2	1	3
48	3340	2006	Cusco	Lodge Gallito de las rocas (Mun. San Pedro)	Passeriformes	Tyrannidae	Mionectes olivaceus	1	Menoponidae	Myrsidea	2	1	3
49	2824	2006	Cusco	Tono (Mun. Patria)	Passeriformes	Tyrannidae	Mionectes olivaceus	1	Menoponidae	Myrsidea	2	1	3
50	2895	2006	Cusco	Tono (Mun. Patria)	Passeriformes	Tyrannidae	Mionectes olivaceus	1	Menoponidae	Myrsidea	2	1	3
51	3305	2006	Cusco	Lodge Gallito de las rocas (Mun. San Pedro)	Passeriformes	Tyrannidae	Mionectes olivaceus	2	Menoponidae	Myrsidea	2	1	3
52	5372	2006	Cusco	Lodge Gallito de las rocas (Mun. San Pedro)	Passeriformes	Tyrannidae	Mionectes olivaceus	14	Menoponidae	Myrsidea	2	1	3
53	5617	2007	Cusco	Tono (Mun. Patria)	Passeriformes	Tyrannidae	Mionectes olivaceus	6	Menoponidae	Myrsidea	2	1	3
54	5633	2007	Cusco	Tono (Mun. Patria)	Passeriformes	Tyrannidae	Mionectes olivaceus	5	Menoponidae	Myrsidea	2	1	3
55	5677	2007	Cusco	Tono (Mun. Patria)	Passeriformes	Tyrannidae	Mionectes olivaceus	1	Menoponidae	Myrsidea	2	1	3
56	5697	2007	Cusco	Tono (Mun. Patria)	Passeriformes	Tyrannidae	Mionectes olivaceus	2	Menoponidae	Myrsidea	2	1	3
57	5705	2007	Cusco	Tono (Mun. Patria)	Passeriformes	Tyrannidae	Mionectes olivaceus	11	Menoponidae	Myrsidea	2	1	3
58	5715	2007	Cusco	Tono (Mun. Patria)	Passeriformes	Tyrannidae	Mionectes olivaceus	8	Menoponidae	Myrsidea	2	1	3
59	5735	2007	Cusco	Tono (Mun. Patria)	Passeriformes	Tyrannidae	Mionectes olivaceus	1	Menoponidae	Myrsidea	2	1	3
60	5782	2007	Cusco	Tono (Mun. Patria)	Passeriformes	Tyrannidae	Mionectes olivaceus	6	Menoponidae	Myrsidea	2	1	3
61	5802	2007	Cusco	Tono (Mun. Patria)	Passeriformes	Tyrannidae	Mionectes olivaceus	3	Menoponidae	Myrsidea	2	1	3
62	5804	2007	Cusco	Tono (Mun. Patria)	Passeriformes	Tyrannidae	Mionectes olivaceus	1	Menoponidae	Myrsidea	2	1	3
63	5807	2007	Cusco	Tono (Mun. Patria)	Passeriformes	Tyrannidae	Mionectes olivaceus	6	Menoponidae	Myrsidea	2	1	3
64	2019	2006	Cusco	Lodge Gallito de las rocas (Mun. San Pedro)	Passeriformes	Tyrannidae	Mionectes striaticollis	1	Menoponidae	Myrsidea	2	1	3
65	2134	2006	Cusco	Lodge Gallito de las rocas (Mun. San Pedro)	Passeriformes	Tyrannidae	Mionectes striaticollis	1	Menoponidae	Myrsidea	2	1	3
66	2396	2006	Cusco	Wayqecha (Mun. Paucartambo)	Passeriformes	Tyrannidae	Mionectes striaticollis	1	Philopteridae	Philopterus	2	1	3
67	2556	2006	Cusco	Wayqecha (Mun. Paucartambo)	Passeriformes	Tyrannidae	Mionectes striaticollis	1	Menoponidae	Myrsidea	2	1	3
68	3125	2006	Cusco	Wayqecha (Mun. Paucartambo)	Passeriformes	Tyrannidae	Mionectes striaticollis	1	Menoponidae	Myrsidea	2	1	3
69	3345	2006	Cusco	Lodge Gallito de las rocas (Mun. San Pedro)	Passeriformes	Tyrannidae	Mionectes striaticollis	1	Menoponidae	Myrsidea	2	1	3
70	3407	2006	Cusco	Lodge Gallito de las rocas (Mun. San Pedro)	Passeriformes	Tyrannidae	Mionectes striaticollis	2	Menoponidae	Myrsidea	2	1	3
71	3430	2006	Cusco	Lodge Gallito de las rocas (Mun. San Pedro)	Passeriformes	Tyrannidae	Mionectes striaticollis	2	Menoponidae	Myrsidea	2	1	3
72	3432	2006	Cusco	Wayqecha (Mun. Paucartambo)	Passeriformes	Tyrannidae	Mionectes striaticollis	2	Menoponidae	Myrsidea	2	1	3
73	3445	2006	Cusco	Wayqecha (Mun. Paucartambo)	Passeriformes	Tyrannidae	Mionectes striaticollis	18	Menoponidae	Myrsidea	2	1	3
74	3466	2006	Cusco	Wayqecha (Mun. Paucartambo)	Passeriformes	Tyrannidae	Mionectes striaticollis	1	Menoponidae	Myrsidea	2	1	3
75	3478	2006	Cusco	Wayqecha (Mun. Paucartambo)	Passeriformes	Tyrannidae	Mionectes striaticollis	7	Menoponidae	Myrsidea	2	1	3
76	3483	2006	Cusco	Wayqecha (Mun. Paucartambo)	Passeriformes	Tyrannidae	Mionectes striaticollis	2	Menoponidae	Myrsidea	2	1	3
77	5157	2007	Cusco	Lodge Gallito de las rocas (Mun. San Pedro)	Passeriformes	Tyrannidae	Mionectes striaticollis	18	Menoponidae	Myrsidea	2	1	3
78	5204	2007	Cusco	Lodge Gallito de las rocas (Mun. San Pedro)	Passeriformes	Tyrannidae	Mionectes striaticollis	3	Menoponidae	Myrsidea	2	1	3
79	5208	2007	Cusco	Lodge Gallito de las rocas (Mun. San Pedro)	Passeriformes	Tyrannidae	Mionectes striaticollis	4	Menoponidae	Myrsidea	2	1	3
80	5217	2007	Cusco	Lodge Gallito de las rocas (Mun. San Pedro)	Passeriformes	Tyrannidae	Mionectes striaticollis	1	Menoponidae	Myrsidea	2	1	3
81	5273	2007	Cusco	Wayqecha (Mun. Paucartambo)	Passeriformes	Tyrannidae	Mionectes striaticollis	3	Menoponidae	Myrsidea	2	1	3
82	5339	2007	Cusco	Lodge Gallito de las rocas (Mun. San Pedro)	Passeriformes	Tyrannidae	Mionectes striaticollis	8	Menoponidae	Myrsidea	2	1	3
83	5359	2007	Cusco	Lodge Gallito de las rocas (Mun. San Pedro)	Passeriformes	Tyrannidae	Mionectes striaticollis	3	Menoponidae	Myrsidea	2	1	3
84	5545	2007	Cusco	Wayqecha (Mun. Paucartambo)	Passeriformes	Tyrannidae	Mionectes striaticollis	2	Menoponidae	Myrsidea	2	1	3
85	5631	2007	Cusco	Tono (Mun. Patria)	Passeriformes	Tyrannidae	Mionectes striaticollis	6	Menoponidae	Myrsidea	2	1	3
86	5652	2007	Cusco	Tono (Mun. Patria)	Passeriformes	Tyrannidae	Mionectes striaticollis	3	Menoponidae	Myrsidea	2	1	3
87	5656	2007	Cusco	Tono (Mun. Patria)	Passeriformes	Tyrannidae	Mionectes striaticollis	1	Menoponidae	Myrsidea	2	1	3
88	5685	2007	Cusco	Tono (Mun. Patria)	Passeriformes	Tyrannidae	Mionectes striaticollis	6	Menoponidae	Myrsidea	2	1	3
89	5709	2007	Cusco	Tono (Mun. Patria)	Passeriformes	Tyrannidae	Mionectes striaticollis	2	Menoponidae	Myrsidea	2	1	3
90	2615	2006	Cusco	Tono (Mun. Patria)	Passeriformes	Tyrannidae	Mionectes oleagineus	2	Menoponidae	Myrsidea	1	1	1
91	2698	2006	Cusco	Tono (Mun. Patria)	Passeriformes	Tyrannidae	Mionectes oleagineus	1	Menoponidae	Myrsidea	1	1	1
92	2719	2006	Cusco	Tono (Mun. Patria)	Passeriformes	Tyrannidae	Mionectes oleagineus	1	Menoponidae	Myrsidea	1	1	1
93	2720	2006	Cusco	Tono (Mun. Patria)	Passeriformes	Tyrannidae	Mionectes oleagineus	1	Menoponidae	Myrsidea	1	1	1
94	5771	2007	Cusco	Tono (Mun. Patria)	Passeriformes	Tyrannidae	Mionectes oleagineus	16	Menoponidae	Myrsidea	1	1	1
95	5794	2007	Cusco	Tono (Mun. Patria)	Passeriformes	Tyrannidae	Mionectes oleagineus	41	Menoponidae	Myrsidea	1	1	1
96	1838	2006	Cusco	Lodge Gallito de las rocas (Mun. San Pedro)	Passeriformes	Tyrannidae	Leptopogon superciliaris	1	Menoponidae	Myrsidea	2	0	0
97	2016	2006	Cusco	Lodge Gallito de las rocas (Mun. San Pedro)	Passeriformes	Tyrannidae	Leptopogon superciliaris	1	Menoponidae	Myrsidea	2	0	0
98	5469	2007	Cusco	Lodge Gallito de las rocas (Mun. San Pedro)	Passeriformes	Tyrannidae	Leptopogon superciliaris	18	Menoponidae	Myrsidea	2	0	0
99	5502	2007	Cusco	Lodge Gallito de las rocas (Mun. San Pedro)	Passeriformes	Tyrannidae	Leptopogon superciliaris	16	Menoponidae	Myrsidea	2	0	0
100	5634	2007	Cusco	Tono (Mun. Patria)	Passeriformes	Tyrannidae	Leptopogon superciliaris	2	Menoponidae	Myrsidea	2	0	0
101	5670	2007	Cusco	Tono (Mun. Patria)	Passeriformes	Tyrannidae	Leptopogon superciliaris	5	Philopteridae	Philopterus	2	0	0
101	5670	2007	Cusco	Tono (Mun. Patria)	Passeriformes	Tyrannidae	Leptopogon superciliaris	5	Menoponidae	Myrsidea	2	0	0
102	5686	2007	Cusco	Tono (Mun. Patria)	Passeriformes	Tyrannidae	Leptopogon superciliaris	1	Menoponidae	Myrsidea	2	0	0
103	5784	2007	Cusco	Tono (Mun. Patria)	Passeriformes	Tyrannidae	Myiotriccus ornatus	1	Menoponidae	Myrsidea	1	0	0
104	5723	2007	Cusco	Tono (Mun. Patria)	Passeriformes	Tyrannidae	Lophotriccus pileatus	2	Philopteridae	Philopterus	1	0	0
105	1971	2006	Cusco	Lodge Gallito de las rocas (Mun. San Pedro)	Passeriformes	Tyrannidae	Myiophobus inornatus	2	Ricinidae	Ricinus	1	0	0
106	5861	2007	Cusco	Buenos aires	Passeriformes	Tyrannidae	Pyrrhomyias cinnamomeus	4	Philopteridae	Philopterus	1	0	0
107	5363	2007	Cusco	Lodge Gallito de las rocas (Mun. San Pedro)	Passeriformes	Tyrannidae	Mitrephanes olivaceus	1	Philopteridae	Philopterus	1	0	0
108	5537	2007	Cusco	Wayqecha (Mun. Paucartambo)	Passeriformes	Tyrannidae	Ochthoeca frontalis	6	Philopteridae	Philopterus	2	0	0
109	5538	2007	Cusco	Wayqecha (Mun. Paucartambo)	Passeriformes	Tyrannidae	Ochthoeca frontalis	3	Philopteridae	Philopterus	2	0	0
110	5540	2007	Cusco	Wayqecha (Mun. Paucartambo)	Passeriformes	Tyrannidae	Ochthoeca frontalis	3	Philopteridae	Philopterus	2	0	0
111	5544	2007	Cusco	Wayqecha (Mun. Paucartambo)	Passeriformes	Tyrannidae	Ochthoeca frontalis	1	Philopteridae	Philopterus	2	0	0
112	5820	2007	Cusco	Wayqecha (Mun. Paucartambo)	Passeriformes	Tyrannidae	Ochthoeca frontalis	1	Philopteridae	Philopterus	2	0	0
113	5828	2007	Cusco	Wayqecha (Mun. Paucartambo)	Passeriformes	Tyrannidae	Ochthoeca frontalis	1	Menoponidae	Myrsidea	2	0	0
114	2372	2006	Cusco	Wayqecha (Mun. Paucartambo)	Passeriformes	Tyrannidae	Ochthoeca pulchella	2	Philopteridae	Philopterus	2	0	0
115	2378	2006	Cusco	Wayqecha (Mun. Paucartambo)	Passeriformes	Tyrannidae	Ochthoeca pulchella	1	Philopteridae	Philopterus	2	0	0
116	2557	2006	Cusco	Wayqecha (Mun. Paucartambo)	Passeriformes	Tyrannidae	Ochthoeca pulchella	2	Menoponidae	Myrsidea	2	0	0
117	5254	2006	Cusco	Wayqecha (Mun. Paucartambo)	Passeriformes	Tyrannidae	Ochthoeca pulchella	2	Philopteridae	Philopterus	2	0	0
117	5254	2006	Cusco	Wayqecha (Mun. Paucartambo)	Passeriformes	Tyrannidae	Ochthoeca pulchella	2	Menoponidae	Myrsidea	2	0	0
118	5258	2007	Cusco	Wayqecha (Mun. Paucartambo)	Passeriformes	Tyrannidae	Ochthoeca pulchella	1	Menoponidae	Myrsidea	2	0	0
119	5259	2007	Cusco	Wayqecha (Mun. Paucartambo)	Passeriformes	Tyrannidae	Ochthoeca pulchella	9	Philopteridae	Philopterus	2	0	0
120	5320	2007	Cusco	Buenos aires	Passeriformes	Tyrannidae	Ochthoeca cinnamomeiventris	1	Philopteridae	Philopterus	1	0	0
121	5827	2007	Cusco	Wayqecha (Mun. Paucartambo)	Passeriformes	Tyrannidae	Ochthoeca rufipectoralis	2	Philopteridae	Philopterus	1	1	1
122	5854	2007	Cusco	Buenos aires	Passeriformes	Tyrannidae	Ochthoeca rufipectoralis	2	Philopteridae	Philopterus	1	1	1
123	1871	2006	Cusco	Lodge Gallito de las rocas (Mun. San Pedro)	Passeriformes	Tyrannidae	Conopias cinchoneti	1	Philopteridae	Philopterus	1	0	0
124	3102	2006	Cusco	Wayqecha (Mun. Paucartambo)	Passeriformes	Cotingidae	Pipreola intermedia	5	Philopteridae	Philopterus	2	2	1
124	3102	2006	Cusco	Wayqecha (Mun. Paucartambo)	Passeriformes	Cotingidae	Pipreola intermedia	5	Menoponidae	Myrsidea	2	2	1
125	5279	2007	Cusco	Wayqecha (Mun. Paucartambo)	Passeriformes	Cotingidae	Pipreola intermedia	3	Menoponidae	Myrsidea	2	2	1
125	5279	2007	Cusco	Wayqecha (Mun. Paucartambo)	Passeriformes	Cotingidae	Pipreola intermedia	3	Philopteridae	Philopterus	2	2	1
126	1976	2006	Cusco	Lodge Gallito de las rocas (Mun. San Pedro)	Passeriformes	Cotingidae	Pipreola pulchra	1	Menoponidae	Myrsidea	1	0	0
127	2953	2006	Cusco	Tono (Mun. Patria)	Passeriformes	Pipridae	Chiroxiphia boliviana	5	Menoponidae	Myrsidea	3	0	0
127	2953	2006	Cusco	Tono (Mun. Patria)	Passeriformes	Pipridae	Chiroxiphia boliviana	5	Philopteridae	Philopterus	3	0	0
128	3010	2006	Cusco	Tono (Mun. Patria)	Passeriformes	Pipridae	Chiroxiphia boliviana	5	Ricinidae	Ricinus	3	0	0
128	3010	2006	Cusco	Tono (Mun. Patria)	Passeriformes	Pipridae	Chiroxiphia boliviana	5	Menoponidae	Myrsidea	3	0	0
129	5436	2007	Cusco	Lodge Gallito de las rocas (Mun. San Pedro)	Passeriformes	Pipridae	Chiroxiphia boliviana	9	Menoponidae	Myrsidea	3	0	0
130	5464	2007	Cusco	Lodge Gallito de las rocas (Mun. San Pedro)	Passeriformes	Pipridae	Chiroxiphia boliviana	1	Menoponidae	Myrsidea	3	0	0
131	5602	2007	Cusco	Tono (Mun. Patria)	Passeriformes	Pipridae	Chiroxiphia boliviana	7	Ricinidae	Ricinus	3	0	0
131	5602	2007	Cusco	Tono (Mun. Patria)	Passeriformes	Pipridae	Chiroxiphia boliviana	7	Menoponidae	Myrsidea	3	0	0
132	5661	2007	Cusco	Tono (Mun. Patria)	Passeriformes	Pipridae	Chiroxiphia boliviana	1	Menoponidae	Myrsidea	3	0	0
133	2667	2006	Cusco	Tono (Mun. Patria)	Passeriformes	Pipridae	Lepidothrix coeruleocapilla	1	Menoponidae	Myrsidea	3	0	0
134	2949	2006	Cusco	Tono (Mun. Patria)	Passeriformes	Pipridae	Lepidothrix coeruleocapilla	6	Ricinidae	Ricinus	3	0	0
134	2949	2006	Cusco	Tono (Mun. Patria)	Passeriformes	Pipridae	Lepidothrix coeruleocapilla	6	Menoponidae	Myrsidea	3	0	0
135	3056	2006	Cusco	Tono (Mun. Patria)	Passeriformes	Pipridae	Lepidothrix coeruleocapilla	1	Menoponidae	Myrsidea	3	0	0
136	5410	2007	Cusco	Lodge Gallito de las rocas (Mun. San Pedro)	Passeriformes	Pipridae	Lepidothrix coeruleocapilla	8	Menoponidae	Myrsidea	3	0	0
137	5460	2007	Cusco	Lodge Gallito de las rocas (Mun. San Pedro)	Passeriformes	Pipridae	Lepidothrix coeruleocapilla	16	Philopteridae	Philopterus	3	0	0
137	5460	2007	Cusco	Lodge Gallito de las rocas (Mun. San Pedro)	Passeriformes	Pipridae	Lepidothrix coeruleocapilla	16	Menoponidae	Myrsidea	3	0	0
138	5608	2007	Cusco	Tono (Mun. Patria)	Passeriformes	Pipridae	Lepidothrix coeruleocapilla	2	Menoponidae	Myrsidea	3	0	0
139	5627	2007	Cusco	Tono (Mun. Patria)	Passeriformes	Pipridae	Lepidothrix coeruleocapilla	7	Menoponidae	Myrsidea	3	0	0
140	5640	2007	Cusco	Tono (Mun. Patria)	Passeriformes	Pipridae	Lepidothrix coeruleocapilla	1	Menoponidae	Myrsidea	3	0	0
141	5765	2007	Cusco	Tono (Mun. Patria)	Passeriformes	Pipridae	Pipra fasciicauda	4	Philopteridae	Philopterus	2	1	3
141	5765	2007	Cusco	Tono (Mun. Patria)	Passeriformes	Pipridae	Pipra fasciicauda	4	Menoponidae	Myrsidea	2	1	3
142	2665	2006	Cusco	Tono (Mun. Patria)	Passeriformes	Pipridae	Machaeropterus pyrocephalus	1	Philopteridae	Philopterus	2	1	3
143	3379	2006	Cusco	Lodge Gallito de las rocas (Mun. San Pedro)	Passeriformes	Pipridae	Machaeropterus pyrocephalus	2	Ricinidae	Ricinus	2	1	3
143	3379	2006	Cusco	Lodge Gallito de las rocas (Mun. San Pedro)	Passeriformes	Pipridae	Machaeropterus pyrocephalus	2	Philopteridae	Philopterus	2	1	3
144	5518	2007	Cusco	Wayqecha (Mun. Paucartambo)	Passeriformes	Troglodytidae	Henicorhina leucophrys	6	Menoponidae	Myrsidea	1	0	0
145	1855	2006	Cusco	Lodge Gallito de las rocas (Mun. San Pedro)	Passeriformes	Turdidae	Myadestes ralloides	2	Philopteridae	Philopterus	3	0	0
146	5336	2007	Cusco	Lodge Gallito de las rocas (Mun. San Pedro)	Passeriformes	Turdidae	Myadestes ralloides	5	Menoponidae	Myrsidea	3	0	0
146	5336	2007	Cusco	Lodge Gallito de las rocas (Mun. San Pedro)	Passeriformes	Turdidae	Myadestes ralloides	5	Philopteridae	Philopterus	3	0	0
147	5479	2007	Cusco	Lodge Gallito de las rocas (Mun. San Pedro)	Passeriformes	Turdidae	Myadestes ralloides	4	Philopteridae	Brueelia	3	0	0
148	5706	2007	Cusco	Tono (Mun. Patria)	Passeriformes	Turdidae	Myadestes ralloides	4	Menoponidae	Myrsidea	3	0	0
149	3235	2006	Cusco	Lodge Gallito de las rocas (Mun. San Pedro)	Passeriformes	Turdidae	Catharus ustulatus	1	Philopteridae	Brueelia	2	2	1
150	3288	2006	Cusco	Lodge Gallito de las rocas (Mun. San Pedro)	Passeriformes	Turdidae	Catharus ustulatus	2	Menoponidae	Myrsidea	2	2	1
151	3290	2006	Cusco	Lodge Gallito de las rocas (Mun. San Pedro)	Passeriformes	Turdidae	Catharus ustulatus	2	Menoponidae	Myrsidea	2	2	1
151	3290	2006	Cusco	Lodge Gallito de las rocas (Mun. San Pedro)	Passeriformes	Turdidae	Catharus ustulatus	2	Philopteridae	Brueelia	2	2	1
152	3362	2006	Cusco	Lodge Gallito de las rocas (Mun. San Pedro)	Passeriformes	Turdidae	Catharus ustulatus	2	Menoponidae	Myrsidea	2	2	1
153	3421	2006	Cusco	Lodge Gallito de las rocas (Mun. San Pedro)	Passeriformes	Turdidae	Catharus ustulatus	3	Menoponidae	Myrsidea	2	2	1
154	1965	2006	Cusco	Lodge Gallito de las rocas (Mun. San Pedro)	Passeriformes	Turdidae	Entomodestes leucotis	2	Menoponidae	Myrsidea	3	1	3
155	2142	2006	Cusco	Lodge Gallito de las rocas (Mun. San Pedro)	Passeriformes	Turdidae	Entomodestes leucotis	1	Philopteridae	Brueelia	3	1	3
156	5135	2007	Cusco	Lodge Gallito de las rocas (Mun. San Pedro)	Passeriformes	Turdidae	Entomodestes leucotis	24	Menoponidae	Myrsidea	3	1	3
157	2185	2006	Cusco	Lodge Gallito de las rocas (Mun. San Pedro)	Passeriformes	Turdidae	Entomodestes leucotis	1	Philopteridae	Sturnidoecus	3	1	3
158	3026	2006	Cusco	Tono (Mun. Patria)	Passeriformes	Turdidae	Turdus leucops	15	Menoponidae	Myrsidea	1	0	0
159	5832	2007	Cusco	Wayqecha (Mun. Paucartambo)	Passeriformes	Turdidae	Turdus fuscater	16	Menoponidae	Myrsidea	2	2	1
159	5832	2007	Cusco	Wayqecha (Mun. Paucartambo)	Passeriformes	Turdidae	Turdus fuscater	16	Philopteridae	Philopterus	2	2	1
160	5850	2007	Cusco	Buenos aires	Passeriformes	Turdidae	Turdus serranus	5	Menoponidae	Myrsidea	5	3	3
160	5850	2007	Cusco	Buenos aires	Passeriformes	Turdidae	Turdus serranus	5	Philopteridae	Brueelia	5	3	3
160	5850	2007	Cusco	Buenos aires	Passeriformes	Turdidae	Turdus serranus	5	Menoponidae	Menacanthus	5	3	3
161	5851	2007	Cusco	Buenos aires	Passeriformes	Turdidae	Turdus serranus	3	Menoponidae	Myrsidea	5	3	3
161	5851	2007	Cusco	Buenos aires	Passeriformes	Turdidae	Turdus serranus	1	Philopteridae	Philopterus	5	3	3
162	5878	2007	Cusco	Buenos aires	Passeriformes	Turdidae	Turdus serranus	2	Ricinidae	Ricinus	5	3	3
163	5317	2007	Cusco	Buenos aires	Passeriformes	Thraupidae	Hemispingus superciliaris	7	Ricinidae	Ricinus	1	0	0
164	3490	2006	Cusco	Wayqecha (Mun. Paucartambo)	Passeriformes	Thraupidae	Hemispingus melanotis	1	Ricinidae	Ricinus	2	0	0
165	5278	2007	Cusco	Wayqecha (Mun. Paucartambo)	Passeriformes	Thraupidae	Hemispingus melanotis	4	Menoponidae	Myrsidea	2	0	0
166	5342	2007	Cusco	Lodge Gallito de las rocas (Mun. San Pedro)	Passeriformes	Thraupidae	Hemispingus melanotis	4	Menoponidae	Myrsidea	2	0	0
167	5354	2007	Cusco	Lodge Gallito de las rocas (Mun. San Pedro)	Passeriformes	Thraupidae	Hemispingus melanotis	1	Ricinidae	Ricinus	2	0	0
168	5465	2007	Cusco	Lodge Gallito de las rocas (Mun. San Pedro)	Passeriformes	Thraupidae	Trichothraupis melanops	1	Menoponidae	Myrsidea	1	0	0
169	5482	2007	Cusco	Lodge Gallito de las rocas (Mun. San Pedro)	Passeriformes	Thraupidae	Trichothraupis melanops	7	Menoponidae	Myrsidea	1	0	0
170	5495	2007	Cusco	Lodge Gallito de las rocas (Mun. San Pedro)	Passeriformes	Thraupidae	Trichothraupis melanops	1	Menoponidae	Myrsidea	1	0	0
171	2316	2006	Cusco	Wayqecha (Mun. Paucartambo)	Passeriformes	Thraupidae	Thlypopsis ruficeps	2	Ricinidae	Ricinus	2	0	0
172	2325	2006	Cusco	Wayqecha (Mun. Paucartambo)	Passeriformes	Thraupidae	Thlypopsis ruficeps	2	Philopteridae	Philopterus	2	0	0
173	1806	2006	Cusco	Lodge Gallito de las rocas (Mun. San Pedro)	Passeriformes	Thraupidae	Ramphocelus carbo	1	Menoponidae	Myrsidea	3	3	1
174	5203	2007	Cusco	Lodge Gallito de las rocas (Mun. San Pedro)	Passeriformes	Thraupidae	Ramphocelus carbo	12	Menoponidae	Myrsidea	3	3	1
175	5577	2007	Cusco	Wayqecha (Mun. Paucartambo)	Passeriformes	Thraupidae	Buthraupis montana	2	Menoponidae	Myrsidea	1	1	1
176	5568	2007	Cusco	Wayqecha (Mun. Paucartambo)	Passeriformes	Thraupidae	Chlorornis riefferii	4	Menoponidae	Myrsidea	1	0	0
177	1888	2006	Cusco	Lodge Gallito de las rocas (Mun. San Pedro)	Passeriformes	Thraupidae	Iridosornis analis	1	Philopteridae	Brueelia	2	0	0
178	3442	2006	Cusco	Wayqecha (Mun. Paucartambo)	Passeriformes	Thraupidae	Iridosornis analis	6	Menoponidae	Myrsidea	2	0	0
179	5281	2007	Cusco	Wayqecha (Mun. Paucartambo)	Passeriformes	Thraupidae	Iridosornis analis	10	Philopteridae	Brueelia	2	0	0
180	5285	2007	Cusco	Wayqecha (Mun. Paucartambo)	Passeriformes	Thraupidae	Iridosornis analis	3	Menoponidae	Myrsidea	2	0	0
181	5435	2007	Cusco	Lodge Gallito de las rocas (Mun. San Pedro)	Passeriformes	Thraupidae	Iridosornis analis	7	Menoponidae	Myrsidea	2	0	0
182	5825	2007	Cusco	Wayqecha (Mun. Paucartambo)	Passeriformes	Thraupidae	Iridosornis jelskii	9	Menoponidae	Myrsidea	1	0	0
183	5218	2007	Cusco	Lodge Gallito de las rocas (Mun. San Pedro)	Passeriformes	Thraupidae	Chlorochrysa calliparaea	5	Menoponidae	Myrsidea	1	0	0
184	2507	2006	Cusco	Wayqecha (Mun. Paucartambo)	Passeriformes	Thraupidae	Thraupis cyanocephala	1	Menoponidae	Myrsidea	2	1	3
185	5717	2007	Cusco	Tono (Mun. Patria)	Passeriformes	Thraupidae	Tangara cyanicollis	2	Menoponidae	Myrsidea	2	0	0
186	5718	2007	Cusco	Tono (Mun. Patria)	Passeriformes	Thraupidae	Tangara cyanicollis	8	Menoponidae	Myrsidea	2	0	0
186	5718	2007	Cusco	Tono (Mun. Patria)	Passeriformes	Thraupidae	Tangara cyanicollis	8	Philopteridae	Brueelia	2	0	0
187	1890	2006	Cusco	Lodge Gallito de las rocas (Mun. San Pedro)	Passeriformes	Thraupidae	Tangara punctata	1	Menoponidae	Myrsidea	1	0	0
188	5134	2007	Cusco	Lodge Gallito de las rocas (Mun. San Pedro)	Passeriformes	Thraupidae	Tangara punctata	1	Menoponidae	Myrsidea	1	0	0
189	3414	2006	Cusco	Lodge Gallito de las rocas (Mun. San Pedro)	Passeriformes	Thraupidae	Tangara nigroviridis	9	Menoponidae	Myrsidea	1	0	0
190	5340	2007	Cusco	Lodge Gallito de las rocas (Mun. San Pedro)	Passeriformes	Thraupidae	Tangara nigroviridis	9	Menoponidae	Myrsidea	1	0	0
191	2907	2006	Cusco	Tono (Mun. Patria)	Passeriformes	Thraupidae	Tangara chilensis	3	Menoponidae	Myrsidea	1	1	1
192	5667	2007	Cusco	Tono (Mun. Patria)	Passeriformes	Thraupidae	Tangara gyrola	10	Philopteridae	Brueelia	1	1	1
193	2731	2006	Cusco	Tono (Mun. Patria)	Passeriformes	Thraupidae	Tangara schrankii	1	Menoponidae	Myrsidea	1	0	0
194	5799	2007	Cusco	Tono (Mun. Patria)	Passeriformes	Thraupidae	Tangara schrankii	3	Menoponidae	Myrsidea	1	0	0
195	2823	2006	Cusco	Tono (Mun. Patria)	Passeriformes	Thraupidae	Tangara arthus	1	Menoponidae	Myrsidea	1	1	1
196	5466	2007	Cusco	Lodge Gallito de las rocas (Mun. San Pedro)	Passeriformes	Thraupidae	Tangara arthus	4	Menoponidae	Myrsidea	1	1	1
197	5863	2007	Cusco	Buenos aires	Passeriformes	Thraupidae	Conirostrum albifrons	2	Ricinidae	Ricinus	1	0	0
198	5864	2007	Cusco	Buenos aires	Passeriformes	Thraupidae	Conirostrum albifrons	1	Ricinidae	Ricinus	1	0	0
199	2303	2006	Cusco	Wayqecha (Mun. Paucartambo)	Passeriformes	Thraupidae	Diglossa mystacalis	1	Menoponidae	Myrsidea	1	0	0
200	5831	2007	Cusco	Wayqecha (Mun. Paucartambo)	Passeriformes	Thraupidae	Diglossa mystacalis	8	Menoponidae	Myrsidea	1	0	0
201	5562	2007	Cusco	Wayqecha (Mun. Paucartambo)	Passeriformes	Thraupidae	Diglossa brunneiventris	2	Menoponidae	Myrsidea	1	0	0
202	3467	2006	Cusco	Wayqecha (Mun. Paucartambo)	Passeriformes	Thraupidae	Diglossa glauca	4	Menoponidae	Myrsidea	2	0	0
202	3467	2006	Cusco	Wayqecha (Mun. Paucartambo)	Passeriformes	Thraupidae	Diglossa glauca	4	Ricinidae	Ricinus	2	0	0
203	5318	2007	Cusco	Buenos aires	Passeriformes	Thraupidae	Diglossa cyanea	3	Menoponidae	Myrsidea	1	0	0
204	5836	2007	Cusco	Wayqecha (Mun. Paucartambo)	Passeriformes	Thraupidae	Diglossa cyanea	2	Menoponidae	Myrsidea	1	0	0
205	5862	2007	Cusco	Buenos aires	Passeriformes	Thraupidae	Diglossa cyanea	1	Menoponidae	Myrsidea	1	0	0
206	2853	2006	Cusco	Tono (Mun. Patria)	Passeriformes	Thraupidae	Saltator maximus	2	Philopteridae	Brueelia	2	2	1
207	5749	2007	Cusco	Tono (Mun. Patria)	Passeriformes	Thraupidae	Coereba flaveola	4	Menoponidae	Myrsidea	1	1	1
208	5755	2007	Cusco	Tono (Mun. Patria)	Passeriformes	Thraupidae	Coereba flaveola	1	Menoponidae	Myrsidea	1	1	1
209	2119	2006	Cusco	Lodge Gallito de las rocas (Mun. San Pedro)	Passeriformes	Emberizidae	Chlorospingus flavigularis	1	Menoponidae	Myrsidea	1	0	0
210	2833	2006	Cusco	Tono (Mun. Patria)	Passeriformes	Emberizidae	Chlorospingus flavigularis	2	Menoponidae	Myrsidea	1	0	0
211	5500	2007	Cusco	Lodge Gallito de las rocas (Mun. San Pedro)	Passeriformes	Emberizidae	Chlorospingus flavigularis	21	Menoponidae	Myrsidea	1	0	0
212	5604	2007	Cusco	Tono (Mun. Patria)	Passeriformes	Emberizidae	Chlorospingus flavigularis	1	Menoponidae	Myrsidea	1	0	0
213	5621	2007	Cusco	Tono (Mun. Patria)	Passeriformes	Emberizidae	Chlorospingus flavigularis	1	Menoponidae	Myrsidea	1	0	0
214	5645	2007	Cusco	Tono (Mun. Patria)	Passeriformes	Emberizidae	Chlorospingus flavigularis	11	Menoponidae	Myrsidea	1	0	0
215	5646	2007	Cusco	Tono (Mun. Patria)	Passeriformes	Emberizidae	Chlorospingus flavigularis	2	Menoponidae	Myrsidea	1	0	0
216	5657	2007	Cusco	Tono (Mun. Patria)	Passeriformes	Emberizidae	Chlorospingus flavigularis	11	Menoponidae	Myrsidea	1	0	0
217	3247	2006	Cusco	Lodge Gallito de las rocas (Mun. San Pedro)	Passeriformes	Emberizidae	Chlorospingus parvirostris	1	Menoponidae	Myrsidea	1	0	0
218	5316	2007	Cusco	Buenos aires	Passeriformes	Emberizidae	Chlorospingus parvirostris	1	Menoponidae	Myrsidea	1	0	0
219	1921	2006	Cusco	Lodge Gallito de las rocas (Mun. San Pedro)	Passeriformes	Emberizidae	Chlorospingus flavopectus	1	Menoponidae	Myrsidea	4	1	3
220	5760	2007	Cusco	Tono (Mun. Patria)	Passeriformes	Emberizidae	Arremon taciturnus	9	Menoponidae	Myrsidea	1	2	2
221	5772	2007	Cusco	Tono (Mun. Patria)	Passeriformes	Emberizidae	Arremon taciturnus	23	Menoponidae	Myrsidea	1	2	2
222	1995	2006	Cusco	Lodge Gallito de las rocas (Mun. San Pedro)	Passeriformes	Emberizidae	Arremon brunneinucha	1	Philopteridae	Brueelia	2	2	1
223	2369	2006	Cusco	Wayqecha (Mun. Paucartambo)	Passeriformes	Emberizidae	Atlapetes melanolaemus	1	Ricinidae	Ricinus	1	0	0
224	2390	2006	Cusco	Wayqecha (Mun. Paucartambo)	Passeriformes	Emberizidae	Atlapetes melanolaemus	1	Ricinidae	Ricinus	1	0	0
225	5838	2007	Cusco	Buenos aires	Passeriformes	Emberizidae	Atlapetes melanolaemus	2	Ricinidae	Ricinus	1	0	0
226	5879	2007	Cusco	Buenos aires	Passeriformes	Emberizidae	Atlapetes melanolaemus	1	Ricinidae	Ricinus	1	0	0
227	5664	2007	Cusco	Tono (Mun. Patria)	Passeriformes	Cardinalidae	Piranga leucoptera	7	Menoponidae	Myrsidea	1	0	0
228	2408	2006	Cusco	Wayqecha (Mun. Paucartambo)	Passeriformes	Parulidae	Myiothlypis luteoviridis	1	Menoponidae	Myrsidea	2	0	0
229	5225	2007	Cusco	Wayqecha (Mun. Paucartambo)	Passeriformes	Parulidae	Myiothlypis luteoviridis	1	Menoponidae	Myrsidea	2	0	0
230	5227	2007	Cusco	Wayqecha (Mun. Paucartambo)	Passeriformes	Parulidae	Myiothlypis luteoviridis	11	Menoponidae	Myrsidea	2	0	0
231	5845	2007	Cusco	Buenos aires	Passeriformes	Parulidae	Myiothlypis luteoviridis	4	Ricinidae	Ricinus	2	0	0
231	5845	2007	Cusco	Buenos aires	Passeriformes	Parulidae	Myiothlypis luteoviridis	4	Menoponidae	Myrsidea	2	0	0
232	5852	2007	Cusco	Buenos aires	Passeriformes	Parulidae	Myiothlypis luteoviridis	5	Ricinidae	Ricinus	2	0	0
232	5852	2007	Cusco	Buenos aires	Passeriformes	Parulidae	Myiothlypis luteoviridis	5	Menoponidae	Myrsidea	2	0	0
233	5280	2007	Cusco	Wayqecha (Mun. Paucartambo)	Passeriformes	Parulidae	Myiothlypis signata	10	Ricinidae	Ricinus	4	0	0
233	5280	2007	Cusco	Wayqecha (Mun. Paucartambo)	Passeriformes	Parulidae	Myiothlypis signata	10	Philopteridae	Picicola	4	0	0
233	5280	2007	Cusco	Wayqecha (Mun. Paucartambo)	Passeriformes	Parulidae	Myiothlypis signata	10	Menoponidae	Menacanthus	4	0	0
234	5290	2007	Cusco	Buenos aires	Passeriformes	Parulidae	Myiothlypis signata	61	Menoponidae	Menacanthus	4	0	0
235	5571	2007	Cusco	Wayqecha (Mun. Paucartambo)	Passeriformes	Parulidae	Myiothlypis signata	2	Ricinidae	Ricinus	4	0	0
236	2611	2006	Cusco	Tono (Mun. Patria)	Passeriformes	Parulidae	Myiothlypis bivittata	1	Menoponidae	Myrsidea	2	0	0
237	2640	2006	Cusco	Tono (Mun. Patria)	Passeriformes	Parulidae	Myiothlypis bivittata	2	Ricinidae	Ricinus	2	0	0
238	5392	2007	Cusco	Lodge Gallito de las rocas (Mun. San Pedro)	Passeriformes	Parulidae	Myiothlypis bivittata	1	Menoponidae	Myrsidea	2	0	0
239	5398	2007	Cusco	Lodge Gallito de las rocas (Mun. San Pedro)	Passeriformes	Parulidae	Myiothlypis bivittata	5	Menoponidae	Myrsidea	2	0	0
240	5720	2007	Cusco	Tono (Mun. Patria)	Passeriformes	Parulidae	Myiothlypis bivittata	2	Menoponidae	Myrsidea	2	0	0
241	1817	2006	Cusco	Lodge Gallito de las rocas (Mun. San Pedro)	Passeriformes	Parulidae	Myiothlypis coronata	1	Menoponidae	Myrsidea	2	1	3
242	2154	2006	Cusco	Lodge Gallito de las rocas (Mun. San Pedro)	Passeriformes	Parulidae	Myiothlypis coronata	1	Menoponidae	Myrsidea	2	1	3
243	2227	2006	Cusco	Lodge Gallito de las rocas (Mun. San Pedro)	Passeriformes	Parulidae	Myiothlypis coronata	2	Philopteridae	Brueelia	2	1	3
243	2227	2006	Cusco	Lodge Gallito de las rocas (Mun. San Pedro)	Passeriformes	Parulidae	Myiothlypis coronata	2	Menoponidae	Myrsidea	2	1	3
244	3412	2006	Cusco	Lodge Gallito de las rocas (Mun. San Pedro)	Passeriformes	Parulidae	Myiothlypis coronata	7	Menoponidae	Myrsidea	2	1	3
245	3425	2006	Cusco	Lodge Gallito de las rocas (Mun. San Pedro)	Passeriformes	Parulidae	Myiothlypis coronata	6	Menoponidae	Myrsidea	2	1	3
246	3429	2006	Cusco	Lodge Gallito de las rocas (Mun. San Pedro)	Passeriformes	Parulidae	Myiothlypis coronata	1	Menoponidae	Myrsidea	2	1	3
247	5360	2007	Cusco	Lodge Gallito de las rocas (Mun. San Pedro)	Passeriformes	Parulidae	Myiothlypis coronata	2	Menoponidae	Myrsidea	2	1	3
248	1994	2006	Cusco	Lodge Gallito de las rocas (Mun. San Pedro)	Passeriformes	Parulidae	Myioborus miniatus	1	Menoponidae	Menacanthus	3	1	3
249	2202	2006	Cusco	Lodge Gallito de las rocas (Mun. San Pedro)	Passeriformes	Parulidae	Myioborus miniatus	1	Menoponidae	Myrsidea	3	1	3
250	2902	2006	Cusco	Tono (Mun. Patria)	Passeriformes	Parulidae	Myioborus miniatus	1	Ricinidae	Ricinus	3	1	3
251	2951	2006	Cusco	Tono (Mun. Patria)	Passeriformes	Parulidae	Myioborus miniatus	1	Menoponidae	Myrsidea	3	1	3
252	5373	2007	Cusco	Lodge Gallito de las rocas (Mun. San Pedro)	Passeriformes	Parulidae	Myioborus miniatus	2	Menoponidae	Menacanthus	3	1	3
253	5503	2007	Cusco	Lodge Gallito de las rocas (Mun. San Pedro)	Passeriformes	Parulidae	Myioborus miniatus	3	Menoponidae	Myrsidea	3	1	3
254	2538	2006	Cusco	Wayqecha (Mun. Paucartambo)	Passeriformes	Iceridae	Amblycercus holosericeus	1	Menoponidae	Myrsidea	1	0	0
255	2028	2006	Cusco	Lodge Gallito de las rocas (Mun. San Pedro)	Passeriformes	Iceridae	Euphonia mesochrysa	1	Ricinidae	Ricinus	1	0	0
256	2604	2006	Cusco	Tono (Mun. Patria)	Passeriformes	Fringillidae	Euphonia xanthogaster	1	Menoponidae	Myrsidea	1	1	1
257	2834	2006	Cusco	Tono (Mun. Patria)	Passeriformes	Fringillidae	Euphonia xanthogaster	1	Menoponidae	Myrsidea	1	1	1
258	2891	2006	Cusco	Tono (Mun. Patria)	Passeriformes	Fringillidae	Euphonia xanthogaster	1	Menoponidae	Myrsidea	1	1	1
259	5438	2007	Cusco	Lodge Gallito de las rocas (Mun. San Pedro)	Passeriformes	Fringillidae	Euphonia xanthogaster	2	Menoponidae	Myrsidea	1	1	1
260	5658	2007	Cusco	Lodge Gallito de las rocas (Mun. San Pedro)	Passeriformes	Fringillidae	Euphonia xanthogaster	1	Menoponidae	Myrsidea	1	1	1
261	5660	2007	Cusco	Lodge Gallito de las rocas (Mun. San Pedro)	Passeriformes	Fringillidae	Euphonia xanthogaster	2	Menoponidae	Myrsidea	1	1	1
262	5731	2007	Cusco	Tono (Mun. Patria)	Passeriformes	Fringillidae	Euphonia xanthogaster	1	Menoponidae	Myrsidea	1	1	1

## Sheet: Categories
Sort	Species	Genera found	Genera reported	Category
1	Accipiter striatus	1	2	2
2	Amblycercus holosericeus	1	0	0
3	Anabacerthia striaticollis	2	1	3
4	Anabacerthia variegaticeps	1	1	1
5	Anisognathus somptuosus	1	0	0
6	Anthracotorax nigricollis	1	3	2
7	Arremon brunneinucha	2	2	1
8	Arremon taciturnus	1	2	2
9	Arremonops conirostris	1	2	2
10	Asthenes helleri	1	0	0
11	Atalotriccus pilaris	1	0	0
12	Atlapetes melanolaemus	1	0	0
13	Aulacorhynchus haematopygus	1	2	2
14	Automolus ochrolaemus	1	2	2
15	Automolus subulatus	2	0	0
16	Bangsia aureocincta	2	0	0
17	Bangsia edwardsi	1	0	0
18	Baryphthengus martii	1	2	2
19	Basileuterus tristriatus	3	1	3
20	Brotogeris cyanoptera	1	1	1
21	Buthraupis montana	1	1	1
22	Cacicus cela	2	3	2
23	Cacicus chrysonotus	2	0	0
24	Catamblyrhynchus diadema	1	0	0
25	Catharus ustulatus	2	2	1
26	Chaetura meridionalis	1	0	0
27	Chamaeza campanisona	1	0	0
28	Chiroxiphia boliviana	3	0	0
29	Chloroceryle aenea	1	0	0
30	Chloroceryle americana	1	1	1
31	Chloroceryle inda	1	1	1
32	Chlorochrysa calliparaea	1	0	0
33	Chlorochrysa phoenicotis	1	0	0
34	Chlorophonia pyrrhophrys	2	0	0
35	Chloropipo flavicapilla	1	0	0
36	Chlorornis riefferii	1	0	0
37	Chlorospingus flavigularis	1	0	0
38	Chlorospingus flavopectus	4	1	3
39	Chlorospingus parvirostris	1	0	0
40	Chlorospingus semifuscus	3	0	0
41	Clibanornis rubiginosus	2	0	0
42	Coeligena violifer	2	3	2
43	Coereba flaveola	1	1	1
44	Colaptes rubiginosus	1	0	0
45	Colinus cristatus	3	5	2
46	Columbina talpacoti	2	2	1
47	Conirostrum albifrons	1	0	0
48	Conopias cinchoneti	1	0	0
49	Conopophaga castaneiceps	1	0	0
50	Cranioleuca vulpina	2	0	0
51	Crotophaga ani	2	2	1
52	Crypturellus soui	1	10	2
53	Cyanocorax violaceus	2	2	1
54	Cyphorhinus thoracicus	1	1	1
55	Dendrocincla fuliginosa	2	2	1
56	Dendroplex picus	1	0	0
57	Diglossa albilatera	1	0	0
58	Diglossa brunneiventris	1	0	0
59	Diglossa caerulescens	2	0	0
60	Diglossa cyanea	1	0	0
61	Diglossa glauca	2	0	0
62	Diglossa mystacalis	1	0	0
63	Dryocopus lineatus	1	2	2
64	Dysithamnus mentalis	2	1	3
65	Dysithamnus puncticeps	1	0	0
66	Elaenia chiriquensis	1	0	0
67	Elaenia flavogaster	1	1	1
68	Elaenia pallatangae	1	0	0
69	Elaenia parvirostris	1	0	0
70	Entomodestes coracinus	2	0	0
71	Entomodestes leucotis	3	1	3
72	Eubucco bourcieri	1	1	1
73	Eubucco versicolor	1	0	0
74	Euphonia chlorotica	1	0	0
75	Euphonia laniirostris	1	2	2
76	Euphonia mesochrysa	1	0	0
77	Euphonia xanthogaster	1	1	1
78	Eupsittula pertinax	2	2	1
79	Formicivora grisea	1	0	0
80	Forpus conspicillatus	1	2	1
81	Gallinago paraguaiae	2	1	3
82	Geotrygon montana	1	3	2
83	Glyphorhynchus spirurus	2	3	2
84	Grallaria alleni	1	0	0
85	Grallaricula flavirostris	1	0	0
86	Gymnomystax mexicanus	1	0	0
87	Habia cristata	2	0	0
88	Haplospiza rustica	1	0	0
89	Hemispingus atropileus	1	0	0
90	Hemispingus frontalis	1	0	0
91	Hemispingus melanotis	2	0	0
92	Hemispingus superciliaris	1	0	0
93	Henicorhina leucophrys	1	0	0
94	Hypnelus ruficollis	1	1	1
95	Iridosornis analis	2	0	0
96	Iridosornis jelskii	1	0	0
97	Iridosornis rufivertex	1	0	0
98	Jacana jacana	1	1	1
99	Lepidothrix coeruleocapilla	3	0	0
100	Leptopogon amaurocephalus	1	1	1
101	Leptopogon superciliaris	2	0	0
102	Leptotila rufaxilla	2	3	2
103	Lophotriccus pileatus	1	0	0
104	Machaeropterus pyrocephalus	2	1	3
105	Machaeropterus regulus	1	1	1
106	Manacus manacus	2	2	1
107	Margarornis squamiger	1	1	1
108	Mecocerculus leucophrys	1	0	0
109	Melanerpes formicivorus	1	4	2
110	Melanerpes rubricapillus	1	0	0
111	Mionectes oleagineus	1	1	1
112	Mionectes olivaceus	2	1	3
113	Mionectes striaticollis	2	1	3
114	Mitrephanes olivaceus	2	1	3
115	Momotus aequatorialis	1	3	2
116	Momotus momota	1	2	2
117	Myadestes ralloides	3	0	0
118	Myiarchus tyrannulus	1	2	2
119	Myioborus miniatus	3	1	3
120	Myiophobus inornatus	1	0	0
121	Myiothlypis bivittata	2	0	0
122	Myiothlypis coronata	2	1	3
123	Myiothlypis fulvicauda	1	1	1
124	Myiothlypis luteoviridis	2	0	0
125	Myiothlypis signata	4	0	0
126	Myiotriccus ornatus	1	0	0
127	Myrmoborus myotherinus	1	0	0
128	Myrmotherula schisticolor	1	1	1
129	Nyctidromus albicollis	1	1	1
130	Ochthoeca cinnamomeiventris	1	0	0
131	Ochthoeca frontalis	2	0	0
132	Ochthoeca pulchella	2	0	0
133	Ochthoeca rufipectoralis	1	1	1
134	Oreothraupis arremonops	1	0	0
135	Pachyramphus polychopterus	2	2	1
136	Paroaria nigrogenis	2	0	0
137	Phlegopsis nigromaculata	1	0	0
138	Phylloscartes ophtalmicus	2	0	0
139	Phylloscartes poecilotis	1	1	1
140	Piaya cayana	1	3	2
141	Picoides fumigatus	1	0	0
142	Picumnus squamulatus	1	0	0
143	Pipra fasciicauda	2	1	3
144	Pipra filicauda	3	0	0
145	Pipreola arcuata	1	2	2
146	Pipreola intermedia	2	2	1
147	Pipreola jucunda	1	0	0
148	Pipreola pulchra	1	0	0
149	Pipreola riefferii	3	1	3
150	Piranga leucoptera	1	0	0
151	Platyrinchus coronatus	1	0	0
152	Premnoplex brunnescens	2	2	1
153	Progne tapera	2	2	1
154	Psarocolius decumanus	1	3	2
155	Pyriglena leuconota	1	1	1
156	Pyrrhomyias cinnamomeus	1	0	0
157	Ramphocelus carbo	3	3	1
158	Ramphocelus flammigerus	1	0	0
159	Rhegmatorhina melanosticta	2	0	0
160	Rhynchocyclus olivaceus	1	1	1
161	Saltator coerulescens	1	1	1
162	Saltator maximus	2	2	1
163	Schistochlamys melanopis	1	1	1
164	Sciaphylax hemimelaena	1	1	1
165	Scytalopus griseicollis	1	0	0
166	Setophaga fusca	1	1	1
167	Sporophila crassirostris	1	0	0
168	Sporophila minuta	1	0	0
169	Synallaxis azarae	1	0	0
170	Synallaxis unirufa	2	1	3
171	Syndactila subalaris	2	1	3
172	Syndactila ucayalae	1	0	0
173	Systerulla longirostris	1	0	0
174	Tangara arthus	1	1	1
175	Tangara cayana	2	1	3
176	Tangara chilensis	1	1	1
177	Tangara cyanicollis	2	0	0
178	Tangara gyrola	1	1	1
179	Tangara heinei	1	0	0
180	Tangara icterocephala	2	2	1
181	Tangara nigroviridis	1	0	0
182	Tangara punctata	1	0	0
183	Tangara rufigula	1	0	0
184	Tangara schrankii	1	0	0
185	Tangara vitriolina	1	0	0
186	Tersina viridis	1	1	1
187	Thalurania colombica	1	1	1
188	Thalurania furcata	1	1	1
189	Thamnophilus caerulescens	2	0	0
190	Thlypopsis ruficeps	2	0	0
191	Thraupis cyanocephala	2	1	3
192	Thraupis palmarum	2	3	2
193	Thripadectes holostictus	2	0	0
194	Thripadectes ignobilis	1	0	0
195	Thripadectes melanorhynchus	2	1	3
196	Thripadectes virgaticeps	2	0	0
197	Trichothraupis melanops	1	0	0
198	Troglodytes aedon	1	2	2
199	Turdus albicollis	2	3	2
200	Turdus fuscater	2	2	1
201	Turdus ignobilis	2	0	0
202	Turdus leucomelas	2	5	2
203	Turdus leucops	1	0	0
204	Turdus nudigenis	2	2	1
205	Turdus serranus	5	3	3
206	Volatinia jacarina	1	2	2
207	Xiphocolaptes promeropirhynchus	1	0	0
208	Xiphorhynchus obsoletus	1	0	0
209	Xiphorhynchus triangularis	1	1	1
210	Zentrygon frenata	1	2	2
